# Supplementary material for: Early downregulation of Mcl-1 regulates apoptosis triggered by cardiac glycoside UNBS1450
Source: Cell Death Dis. 2015 Jun 11;6(6):e1782–. doi: 10.1038/cddis.2015.134 (PMC4669823; doi:10.1038/cddis.2015.134)
Supplement: Supplementary Table S1 [file cddis2015134x3.xlsx]

## Sheet: Sheet1
Accession	ProbeID	ENTREZID	GENENAME	SYMBOL	log2AverageExpression	FC.3	FC.6	FC.9	pBH.3	pBH.6	pBH.9	UNBS_vs_control_3h	UNBS_vs_control_6h	UNBS_vs_control_9h
NM_016362	A_23_P40956	51738	ghrelin/obestatin prepropeptide	GHRL	8.24048	0.920058	0.885969	0.762168	0.999988	0.467724	0.00774568	0	0	-1
NM_018944	A_23_P252335	54069	chromosome 21 open reading frame 45	C21orf45	13.0754	0.965258	0.859254	0.743995	0.999988	0.484459	0.0152115	0	0	-1
NM_030938	A_23_P129935	81671	transmembrane protein 49	TMEM49	11.7636	0.921578	1.11002	1.30591	0.999988	0.579892	0.0124096	0	0	1
AF426412	A_24_P290513	27161	eukaryotic translation initiation factor 2C, 2	EIF2C2	6.99396	0.752445	1.00713	1.05438	0.0472528	0.999184	0.559144	-1	0	0
NM_153354	A_23_P156355	153396	transmembrane protein 161B	TMEM161B	11.3165	0.957761	1.39062	1.56978	0.999988	0.379511	0.0249936	0	0	1
NM_032286	A_23_P124024	84246	mediator complex subunit 10	MED10	11.2615	1.03639	1.12664	1.32213	0.999988	0.684189	0.0496839	0	0	1
BC022325	A_24_P265177	80012	polyhomeotic homolog 3 (Drosophila)	PHC3	7.0691	0.239084	0.982887	1.0414	0.0297252	0.999184	0.943961	-1	0	0
NM_022042	A_23_P80954	10861	solute carrier family 26 (sulfate transporter), member 1	SLC26A1	7.47149	0.923083	0.96421	1.36187	0.999988	0.998933	0.0153271	0	0	1
NM_004496	A_23_P37127	3169	forkhead box A1	FOXA1	6.7852	0.970518	1.03982	1.32364	0.999988	0.968246	0.00574298	0	0	1
NM_206855	A_24_P940426	9444	quaking homolog, KH domain RNA binding (mouse)	QKI	8.11889	0.926726	1.21258	1.30452	0.999988	0.403701	0.0314967	0	0	1
BC034627	A_24_P333630	259217	heat shock 70kDa protein 12A	HSPA12A	6.92081	1.01883	1.04288	0.642437	0.999988	0.992735	0.00529503	0	0	-1
NM_016480	A_23_P213754	51247	poly(A) binding protein interacting protein 2	PAIP2	13.2988	0.924169	1.16319	1.3114	0.999988	0.486562	0.0216756	0	0	1
NM_000286	A_24_P416411	5193	peroxisomal biogenesis factor 12	PEX12	9.74503	0.910648	0.829604	0.688582	0.999988	0.615071	0.0458038	0	0	-1
NM_153209	A_23_P404016	124602	kinesin family member 19	KIF19	6.80987	1.0176	0.986015	0.551188	0.999988	0.999184	0.00509705	0	0	-1
NM_004117	A_23_P111206	2289	FK506 binding protein 5	FKBP5	10.6355	0.991148	0.972949	0.74776	0.999988	0.985772	0.0244375	0	0	-1
NM_000891	A_23_P329261	3759	potassium inwardly-rectifying channel, subfamily J, member 2	KCNJ2	7.04041	0.4185	1.03735	1.07109	0.0297252	0.998933	0.799496	-1	0	0
NM_015545	A_23_P134650	26024	pentatricopeptide repeat domain 1	PTCD1	12.7651	0.94284	0.924625	0.74042	0.999988	0.853102	0.0422546	0	0	-1
NM_018343	A_23_P133284	55781	RIO kinase 2 (yeast)	RIOK2	11.3042	0.842992	0.899643	0.660416	0.999988	0.824427	0.0265739	0	0	-1
NM_014028	A_23_P31097	28962	osteopetrosis associated transmembrane protein 1	OSTM1	12.4201	1.00663	1.21801	1.30117	0.999988	0.371528	0.0404411	0	0	1
NM_014461	A_23_P155404	27255	contactin 6	CNTN6	7.03515	0.305034	0.994516	1.01298	0.0297252	0.999184	0.977205	-1	0	0
BE930400	A_32_P107734	5680	pregnancy specific beta-1-glycoprotein 11	PSG11	6.74578	0.93129	0.991042	0.469545	0.999988	0.999184	0.00509705	0	0	-1
BC028151	A_24_P16856	8227	splicing factor, arginine/serine-rich 17A	SFRS17A	6.89251	0.981435	1.00445	0.592035	0.999988	0.999184	0.00509705	0	0	-1
NM_013352	A_23_P19226	29940	dermatan sulfate epimerase	DSE	9.49448	1.02066	0.845603	0.609201	0.999988	0.753407	0.0388872	0	0	-1
NM_014893	A_23_P121441	22829	neuroligin 4, Y-linked	NLGN4Y	7.29439	0.868225	0.394964	1.35289	0.999988	0.0256078	0.220105	0	-1	0
NM_006608	A_24_P393864	10745	putative homeodomain transcription factor 1	PHTF1	9.51073	1.01739	1.14016	1.30853	0.999988	0.398386	0.00667367	0	0	1
NR_001317	A_23_P359376	80868	HLA complex group 4 pseudogene 6	HCG4P6	7.23686	1.01162	0.964603	0.415527	0.999988	0.998933	0.00511378	0	0	-1
NM_021219	A_23_P120667	58494	junctional adhesion molecule 2	JAM2	6.89375	0.956229	1.02708	0.541675	0.999988	0.998933	0.00509705	0	0	-1
NM_006948	A_23_P17606	6782	heat shock protein 70kDa family, member 13	HSPA13	8.47529	0.903036	1.18949	1.36406	0.999988	0.50085	0.0262218	0	0	1
AK025743	A_24_P751220	157860	hypothetical protein LOC157860	LOC157860	7.09086	1.00553	1.03271	0.662693	0.999988	0.998933	0.0057139	0	0	-1
NM_017520	A_23_P204967	54737	M-phase phosphoprotein 8	MPHOSPH8	10.6632	0.8001	0.837806	0.71287	0.889059	0.539354	0.0272324	0	0	-1
NM_003486	A_23_P3792	8140	solute carrier family 7 (cationic amino acid transporter, y+ system), member 5	SLC7A5	11.0708	1.04764	0.764679	0.633749	0.999988	0.364433	0.00768192	0	0	-1
NM_005420	A_23_P155786	6783	sulfotransferase family 1E, estrogen-preferring, member 1	SULT1E1	6.43897	1.04813	0.958586	1.35789	0.999988	0.986573	0.0117092	0	0	1
D90075	A_24_P111191	8030	coiled-coil domain containing 6	CCDC6	6.83215	1.00571	0.408742	1.16773	0.999988	0.0214226	0.378629	0	-1	0
NM_000952	A_24_P102821	5724	platelet-activating factor receptor	PTAFR	7.70797	1.02226	0.933504	0.700722	0.999988	0.897803	0.0408457	0	0	-1
AK095607	A_23_P378499	284309	zinc finger protein 776	ZNF776	9.43802	0.958192	1.18159	1.31581	0.999988	0.519079	0.0415516	0	0	1
NM_012282	A_24_P100428	23630	KCNE1-like	KCNE1L	6.70728	0.999099	0.943161	0.66212	0.999988	0.947212	0.00509705	0	0	-1
NM_173804	A_24_P121956	255043	transmembrane protein 86B	TMEM86B	10.3085	1.02881	0.849253	0.652812	0.999988	0.572289	0.0106377	0	0	-1
NM_016505	A_32_P1509	51538	zinc finger, CCHC domain containing 17	ZCCHC17	12.1186	0.824129	0.863602	0.668161	0.999988	0.689269	0.0276171	0	0	-1
NM_001005185	A_23_P23502	128372	olfactory receptor, family 6, subfamily N, member 1	OR6N1	7.31078	0.697231	0.976052	0.969424	0.0324728	0.958962	0.730737	-1	0	0
NM_014907	A_23_P169460	22844	FERM and PDZ domain containing 1	FRMPD1	7.0957	0.569991	1.06978	0.983812	0.0297252	0.978535	0.945494	-1	0	0
BC032382	A_24_P202329	146880	hypothetical LOC146880	LOC146880	7.04619	1.06277	0.937964	0.389392	0.999988	0.998933	0.00529503	0	0	-1
NM_139201	A_23_P204436	9815	G protein-coupled receptor kinase interacting ArfGAP 2	GIT2	8.25184	0.933211	1.15739	1.45312	0.999988	0.667129	0.0302979	0	0	1
BX537874	A_24_P221968	400537	hypothetical protein DKFZp313P036	DKFZp313P036	8.59376	0.704845	0.892298	0.756441	0.176158	0.667129	0.0360549	0	0	-1
NM_019079	A_23_P137484	54596	LINE-1 type transposase domain containing 1	L1TD1	6.77741	1.05079	1.00279	1.45473	0.999988	0.999184	0.00529503	0	0	1
NM_002467	A_23_P215956	4609	v-myc myelocytomatosis viral oncogene homolog (avian)	MYC	14.445	0.88696	0.775767	0.439422	0.999988	0.785434	0.0370972	0	0	-1
NM_152323	A_32_P148275	121599	Spi-C transcription factor (Spi-1/PU.1 related)	SPIC	7.15511	0.554162	1.0325	1.06415	0.0297252	0.987404	0.714671	-1	0	0
NM_006544	A_23_P14464	10640	exocyst complex component 5	EXOC5	8.89691	0.813816	1.00871	0.55254	0.999988	0.999184	0.0367743	0	0	-1
NM_017988	A_23_P204550	55681	SCY1-like 2 (S. cerevisiae)	SCYL2	11.2594	0.941734	1.22679	1.32246	0.999988	0.43299	0.0411005	0	0	1
NM_006532	A_23_P27936	8178	elongation factor RNA polymerase II	ELL	7.84729	1.00156	1.53954	1.41818	0.999988	0.303303	0.0381886	0	0	1
NM_172109	A_23_P351204	3785	potassium voltage-gated channel, KQT-like subfamily, member 2	KCNQ2	6.80122	0.975381	0.940745	1.33598	0.999988	0.921255	0.00586482	0	0	1
NM_000384	A_23_P79591	338	apolipoprotein B (including Ag(x) antigen)	APOB	6.702	0.976127	0.983476	0.715616	0.999988	0.998933	0.00509705	0	0	-1
AI435603	A_32_P126846	252969	nei endonuclease VIII-like 2 (E. coli)	NEIL2	9.33968	1.05608	0.936239	0.733908	0.999988	0.864448	0.0215948	0	0	-1
NM_018638	A_23_P419239	55500	ethanolamine kinase 1	ETNK1	9.78494	0.932918	1.11033	1.33182	0.999988	0.648756	0.0179878	0	0	1
NM_145051	A_23_P83347	138065	ring finger protein 183	RNF183	6.88572	0.995864	0.94568	0.411593	0.999988	0.998933	0.00509705	0	0	-1
NM_003312	A_23_P29248	7263	thiosulfate sulfurtransferase (rhodanese)	TST	14.463	0.971188	0.831829	0.653875	0.999988	0.668621	0.0455217	0	0	-1
NM_006100	A_23_P250800	10402	ST3 beta-galactoside alpha-2,3-sialyltransferase 6	ST3GAL6	9.94672	0.977749	1.12097	1.40579	0.999988	0.710107	0.0242553	0	0	1
AF117233	A_24_P410627	23608	makorin ring finger protein 1	MKRN1	9.98912	0.981227	1.17553	1.51957	0.999988	0.668757	0.0291952	0	0	1
NM_002210	A_23_P50907	3685	integrin, alpha V (vitronectin receptor, alpha polypeptide, antigen CD51)	ITGAV	8.66667	0.909081	1.26293	1.312	0.999988	0.358563	0.0280321	0	0	1
NM_173543	A_24_P105891	199221	DAZ interacting protein 1-like	DZIP1L	6.91878	10.0813	0.966232	1.20466	0.0297252	0.999184	0.789803	1	0	0
NR_002185	A_24_P332718	79315	olfactory receptor, family 7, subfamily E, member 91 pseudogene	OR7E91P	7.22929	1.00602	1.0066	0.336938	0.999988	0.999184	0.00509705	0	0	-1
NM_032116	A_32_P75284	84056	katanin p60 subunit A-like 1	KATNAL1	9.67251	1.02424	1.33645	1.71788	0.999988	0.426646	0.0112916	0	0	1
NM_005157	A_24_P281101	25	c-abl oncogene 1, non-receptor tyrosine kinase	ABL1	7.37454	0.817233	0.905425	0.695717	0.910991	0.759983	0.0177077	0	0	-1
AY163814	A_24_P216453	286756	sphingolipid Ca2+ release mediating protein of endoplasmic reticulum	SCAMPER	6.99063	0.957925	0.969641	0.384363	0.999988	0.998933	0.0052818	0	0	-1
NM_015320	A_24_P302685	50649	Rho guanine nucleotide exchange factor (GEF) 4	ARHGEF4	6.94826	1.01186	0.250474	1.0812	0.999988	0.0214226	0.863265	0	-1	0
NM_181645	A_32_P113047	159989	coiled-coil domain containing 67	CCDC67	6.89988	1.04221	1.01697	1.41086	0.999988	0.998933	0.00565797	0	0	1
NM_152858	A_23_P215037	9589	Wilms tumor 1 associated protein	WTAP	13.1539	1.0136	1.21115	1.32299	0.999988	0.305625	0.00785401	0	0	1
NM_147182	A_23_P250784	80333	Kv channel interacting protein 4	KCNIP4	7.13123	1.00088	1.37608	0.82847	0.999988	0.0214226	0.0228506	0	1	0
AA020958	A_24_P407439	9236	cell cycle progression 1	CCPG1	6.94157	0.848176	0.979748	1.36578	0.862006	0.998933	0.0087854	0	0	1
NM_017948	A_24_P360601	55035	nucleolar protein 8	NOL8	11.8083	0.684163	0.800743	0.550787	0.787727	0.614655	0.013722	0	0	-1
NM_005345	A_24_P123616	3303	heat shock 70kDa protein 1A	HSPA1A	8.44656	1.11383	0.739686	0.648583	0.999988	0.426002	0.032014	0	0	-1
AK025657	A_23_P165668	80255	solute carrier family 35, member F5	SLC35F5	7.88884	1.0406	1.26855	1.55777	0.999988	0.594331	0.0494774	0	0	1
NM_005348	A_23_P162874	3320	heat shock protein 90kDa alpha (cytosolic), class A member 1	HSP90AA1	15.4351	0.792548	0.853233	0.637763	0.889059	0.603223	0.0101575	0	0	-1
BC036201	A_32_P16053	284801	hypothetical protein LOC284801	LOC284801	6.87289	0.658403	1.00672	1.00757	0.0297252	0.999184	0.968734	-1	0	0
NM_024039	A_23_P78152	79003	MIS12, MIND kinetochore complex component, homolog (S. pombe)	MIS12	10.7818	0.974163	1.24577	1.32598	0.999988	0.371277	0.028135	0	0	1
NM_144693	A_23_P28015	148156	zinc finger protein 558	ZNF558	8.94015	0.938751	0.913624	0.753959	0.999988	0.656055	0.0117599	0	0	-1
NM_198468	A_24_P83678	253714	chromosome 6 open reading frame 167	C6orf167	10.2568	0.945706	1.24205	1.35458	0.999988	0.310887	0.00920821	0	0	1
NM_000021	A_23_P205686	5663	presenilin 1	PSEN1	10.5093	0.985739	1.10397	1.35594	0.999988	0.574612	0.00627177	0	0	1
NM_020414	A_24_P238878	57062	DEAD (Asp-Glu-Ala-Asp) box polypeptide 24	DDX24	11.7149	0.779556	0.93594	0.602776	0.999988	0.973919	0.0496204	0	0	-1
NM_014109	A_23_P216068	29028	ATPase family, AAA domain containing 2	ATAD2	11.7303	0.924949	1.26058	1.48296	0.999988	0.490402	0.0281059	0	0	1
AA301508	A_24_P518298	4666	nascent polypeptide-associated complex alpha subunit	NACA	7.07712	0.98828	1.35417	0.695592	0.999988	0.363146	0.0267952	0	0	-1
NM_000039	A_23_P203191	335	apolipoprotein A-I	APOA1	6.73921	1.00847	0.994792	1.37058	0.999988	0.999184	0.00509705	0	0	1
NM_003234	A_23_P212617	7037	transferrin receptor (p90, CD71)	TFRC	14.811	0.876064	0.859487	0.70296	0.999988	0.559857	0.0146626	0	0	-1
NM_145693	A_32_P52609	23175	lipin 1	LPIN1	12.1644	1.05016	1.2196	1.41679	0.999988	0.407877	0.0121782	0	0	1
NM_025069	A_24_P274928	80139	zinc finger protein 703	ZNF703	7.30632	1.03719	1.00382	0.344348	0.999988	0.999184	0.00558839	0	0	-1
NM_001146	A_23_P216023	284	angiopoietin 1	ANGPT1	10.3283	0.926168	1.24207	1.34424	0.999988	0.336931	0.011893	0	0	1
BF378976	A_32_P160186	1983	eukaryotic translation initiation factor 5	EIF5	11.2353	0.906074	0.626645	0.322517	0.999988	0.403701	0.00509705	0	0	-1
NM_014900	A_23_P79289	22837	COBL-like 1	COBLL1	6.97902	0.985474	1.00426	0.461379	0.999988	0.999184	0.00509705	0	0	-1
NM_002769	A_23_P380754	5644	protease, serine, 1 (trypsin 1)	PRSS1	7.01657	1.02056	0.355194	1.11758	0.999988	0.0214226	0.717452	0	-1	0
NM_024616	A_24_P294343	79669	chromosome 3 open reading frame 52	C3orf52	7.18028	0.874496	0.950888	0.220038	0.999988	0.998933	0.00509705	0	0	-1
AK129849	A_32_P135664	728769	hypothetical protein LOC728769	LOC728769	9.74727	1.071	1.11665	1.39817	0.999988	0.701041	0.0207908	0	0	1
NM_001001481	A_23_P71433	55284	ubiquitin-conjugating enzyme E2W (putative)	UBE2W	10.8151	0.991247	1.30262	1.42524	0.999988	0.374021	0.0252097	0	0	1
NM_005020	A_24_P206328	5137	phosphodiesterase 1C, calmodulin-dependent 70kDa	PDE1C	7.31274	0.961788	1.01643	0.706751	0.999988	0.998933	0.0413718	0	0	-1
NM_014393	A_23_P33154	27067	staufen, RNA binding protein, homolog 2 (Drosophila)	STAU2	9.61885	0.907712	1.18926	1.33433	0.999988	0.379325	0.0112055	0	0	1
NM_014153	A_23_P26336	29066	zinc finger CCCH-type containing 7A	ZC3H7A	11.9293	0.968851	1.13882	1.38231	0.999988	0.497195	0.0110079	0	0	1
AW950828	A_32_P14253	4915	neurotrophic tyrosine kinase, receptor, type 2	NTRK2	6.98896	1.04052	1.01786	0.557887	0.999988	0.998933	0.00509705	0	0	-1
NM_004959	A_23_P216915	2516	nuclear receptor subfamily 5, group A, member 1	NR5A1	7.09889	0.969826	1.06936	0.396513	0.999988	0.998933	0.00509705	0	0	-1
NM_004091	A_23_P408955	1870	E2F transcription factor 2	E2F2	13.8669	1.03716	1.34193	1.63486	0.999988	0.485606	0.0289803	0	0	1
NM_006504	A_23_P138495	5791	protein tyrosine phosphatase, receptor type, E	PTPRE	10.5062	0.941952	1.20255	1.41869	0.999988	0.475877	0.0152042	0	0	1
NM_182485	A_32_P225355	132864	cytoplasmic polyadenylation element binding protein 2	CPEB2	7.65087	0.956378	1.16886	1.30812	0.999988	0.358563	0.00667367	0	0	1
NM_014331	A_32_P165477	23657	solute carrier family 7, (cationic amino acid transporter, y+ system) member 11	SLC7A11	8.22384	1.0051	0.895327	0.667184	0.999988	0.804217	0.0278392	0	0	-1
NM_153812	A_32_P58425	148479	PHD finger protein 13	PHF13	11.7034	1.08964	1.11884	1.33588	0.999988	0.526056	0.00787804	0	0	1
NM_000518	A_23_P203558	3043	hemoglobin, beta	HBB	7.06992	1.02156	1.10169	0.32978	0.999988	0.991018	0.00509705	0	0	-1
NM_003323	A_23_P55961	7288	tubby like protein 2	TULP2	7.0771	2.87184	0.960135	1.05728	0.0297252	0.998933	0.826465	1	0	0
NM_005867	A_23_P40455	10281	Down syndrome critical region gene 4	DSCR4	7.03184	0.991681	0.972038	1.32908	0.999988	0.987736	0.00509705	0	0	1
NM_015667	A_23_P435874	642265	family with sequence similarity 75, member A2	FAM75A2	7.16381	1.02465	0.473876	0.967035	0.999988	0.0214226	0.950775	0	-1	0
NM_006875	A_24_P379104	11040	pim-2 oncogene	PIM2	10.2696	1.11508	0.99295	1.52013	0.999988	0.999184	0.0264561	0	0	1
NM_016463	A_23_P399001	51523	CXXC finger 5	CXXC5	10.1943	0.991573	0.912309	0.717097	0.999988	0.836749	0.041964	0	0	-1
NM_001003683	A_23_P79272	5136	phosphodiesterase 1A, calmodulin-dependent	PDE1A	6.8159	0.811892	1.02086	0.415091	0.999988	0.999184	0.00703618	0	0	-1
NM_015980	A_23_P319005	51617	HMP19 protein	HMP19	7.02432	1.5069	1.03417	1.03209	0.048657	0.971093	0.786552	1	0	0
NM_004024	A_23_P34915	467	activating transcription factor 3	ATF3	9.19098	0.906184	0.910278	0.709305	0.999988	0.803292	0.0277377	0	0	-1
NM_134442	A_23_P79231	1385	cAMP responsive element binding protein 1	CREB1	10.2599	0.946414	1.26178	1.31429	0.999988	0.370335	0.0390593	0	0	1
NM_024787	A_23_P134744	79845	ring finger protein 122	RNF122	9.24394	1.09555	1.18985	1.39623	0.999988	0.571436	0.0359177	0	0	1
NM_020119	A_23_P425224	56829	zinc finger CCCH-type, antiviral 1	ZC3HAV1	12.7317	0.918021	0.738108	0.54272	0.999988	0.615645	0.0448481	0	0	-1
NM_130830	A_24_P751327	131578	leucine rich repeat containing 15	LRRC15	6.79191	1.02036	0.957024	0.68581	0.999988	0.988886	0.00747197	0	0	-1
NM_024003	A_23_P171324	3897	L1 cell adhesion molecule	L1CAM	6.96734	0.960512	0.990139	1.35355	0.999988	0.998933	0.00509705	0	0	1
NM_173482	A_32_P503113	126402	coiled-coil domain containing 105	CCDC105	6.71349	0.941971	0.993127	1.41095	0.999988	0.999184	0.00667367	0	0	1
NM_001001655	A_32_P28939	121642	alkB, alkylation repair homolog 2 (E. coli)	ALKBH2	12.398	0.959975	0.879481	0.634316	0.999988	0.827766	0.041839	0	0	-1
BC015929	A_24_P943472	9975	nuclear receptor subfamily 1, group D, member 2	NR1D2	9.12218	0.940517	0.893369	0.716818	0.999988	0.636513	0.0115288	0	0	-1
NM_016530	A_23_P317465	51762	RAB8B, member RAS oncogene family	RAB8B	10.5961	0.919274	1.25054	1.43233	0.999988	0.336931	0.00685449	0	0	1
NM_181708	A_23_P338233	144233	BCDIN3 domain containing	BCDIN3D	9.72544	0.948161	0.87512	0.693112	0.999988	0.71951	0.0380754	0	0	-1
BC052945	A_32_P30891	643201	centrosomal protein 192kDa pseudogene	LOC643201	9.07803	0.934555	0.789737	0.641974	0.999988	0.549384	0.0314943	0	0	-1
NM_018711	A_23_P112982	55530	SV2 related protein homolog (rat)	SVOP	6.80438	0.992407	1.0108	0.664802	0.999988	0.999184	0.00509705	0	0	-1
AI630979	A_24_P496683	84553	chromosome 6 open reading frame 168	C6orf168	6.81704	0.993553	0.999047	1.34632	0.999988	0.999184	0.00689074	0	0	1
NM_005194	A_23_P411296	1051	CCAAT/enhancer binding protein (C/EBP), beta	CEBPB	11.3125	0.972878	0.907444	0.7596	0.999988	0.606745	0.0106377	0	0	-1
NM_018380	A_23_P106633	55794	DEAD (Asp-Glu-Ala-Asp) box polypeptide 28	DDX28	12.349	0.939967	0.845046	0.720289	0.999988	0.605176	0.04577	0	0	-1
NM_000618	A_23_P13907	3479	insulin-like growth factor 1 (somatomedin C)	IGF1	7.33943	0.999022	0.999369	1.63566	0.999988	0.999657	0.0155102	0	0	1
NM_001010931	A_23_P93787	3082	hepatocyte growth factor (hepapoietin A; scatter factor)	HGF	8.96806	1.00203	1.07267	1.30973	0.999988	0.789095	0.0189856	0	0	1
NM_001004751	A_23_P24898	390038	olfactory receptor, family 51, subfamily D, member 1	OR51D1	6.88263	1.02816	1.31325	0.978284	0.999988	0.0214226	0.763046	0	1	0
NM_024701	A_24_P278299	79754	ankyrin repeat and SOCS box-containing 13	ASB13	12.4883	0.927312	0.816909	0.589731	0.999988	0.604248	0.0140078	0	0	-1
NM_005848	A_24_P409265	10260	DENN/MADD domain containing 4A	DENND4A	9.98922	0.956531	1.2223	1.31686	0.999988	0.236781	0.00705516	0	0	1
NM_025114	A_23_P25463	80184	centrosomal protein 290kDa	CEP290	9.22909	0.790149	1.03121	0.723414	0.607114	0.973782	0.0132647	0	0	-1
NM_176816	A_23_P432591	202243	coiled-coil domain containing 125	CCDC125	11.4112	1.08089	0.971339	0.655086	0.999988	0.993914	0.0135613	0	0	-1
NM_017515	A_23_P339098	54733	solute carrier family 35, member F2	SLC35F2	12.8905	1.01608	1.23126	1.35022	0.999988	0.482042	0.0474796	0	0	1
NM_138458	A_32_P165113	116143	WD repeat domain 92	WDR92	11.4182	0.922922	0.885201	0.744855	0.999988	0.589625	0.0171906	0	0	-1
NM_003768	A_24_P250964	8682	phosphoprotein enriched in astrocytes 15	PEA15	11.4451	1.08395	1.22463	1.36512	0.999988	0.364433	0.011501	0	0	1
NM_012151	A_23_P11262	8263	coagulation factor VIII-associated (intronic transcript) 1	F8A1	13.9946	0.937923	0.829696	0.690118	0.999988	0.601219	0.0408881	0	0	-1
NM_133455	A_24_P96449	129080	EMI domain containing 1	EMID1	7.17901	0.942214	0.886427	0.523163	0.999988	0.89448	0.0199707	0	0	-1
AW383740	A_32_P188263	713	complement component 1, q subcomponent, B chain	C1QB	6.8734	1.0235	0.988149	1.30623	0.999988	0.998933	0.00747197	0	0	1
AK056503	A_23_P5863	57223	SMEK homolog 2, suppressor of mek1 (Dictyostelium)	SMEK2	8.75896	1.00655	1.3235	1.61057	0.999988	0.378544	0.010209	0	0	1
NM_000546	A_23_P26810	7157	tumor protein p53	TP53	7.13785	0.952988	1.06694	1.30254	0.999988	0.813663	0.0204466	0	0	1
NM_006628	A_23_P205768	10776	cAMP-regulated phosphoprotein, 19kDa	ARPP19	12.2788	0.952584	1.16182	1.31693	0.999988	0.556602	0.0371925	0	0	1
NM_002522	A_24_P1949	4884	neuronal pentraxin I	NPTX1	6.80144	1.03197	1.03019	0.760097	0.999988	0.997463	0.0110992	0	0	-1
NM_017678	A_23_P320216	54827	family with sequence similarity 55, member D	FAM55D	6.81102	1.0118	1.00353	1.32836	0.999988	0.999184	0.00509705	0	0	1
NM_003264	A_23_P92499	7097	toll-like receptor 2	TLR2	10.3829	0.914082	1.34761	1.40178	0.999988	0.122925	0.0076384	0	0	1
NM_033160	A_23_P419202	401509	zinc finger protein 658B	ZNF658B	8.34419	0.924624	0.913856	0.768491	0.999988	0.618926	0.0106249	0	0	-1
AF124170	A_24_P503693	26586	cytoskeleton associated protein 2	CKAP2	6.96241	0.907869	0.972854	1.31337	0.999988	0.998933	0.0424947	0	0	1
NM_198992	A_23_P13866	341359	synaptotagmin X	SYT10	6.8287	1.01218	1.01202	1.30544	0.999988	0.998933	0.00686617	0	0	1
NM_002982	A_23_P89431	6347	chemokine (C-C motif) ligand 2	CCL2	10.7386	0.949981	0.777862	0.648285	0.999988	0.490402	0.0266762	0	0	-1
NM_012222	A_23_P51660	4595	mutY homolog (E. coli)	MUTYH	11.7088	0.975054	0.826446	0.763509	0.999988	0.378544	0.0207753	0	0	-1
AK075438	A_24_P932308	57017	coenzyme Q9 homolog (S. cerevisiae)	COQ9	7.45747	0.307915	0.854917	1.22075	0.0472528	0.831267	0.601369	-1	0	0
NM_004783	A_23_P308673	9344	TAO kinase 2	TAOK2	8.26112	1.04806	0.792912	0.726423	0.999988	0.372951	0.0219215	0	0	-1
ENST00000390593	A_23_P390209	3500	immunoglobulin heavy constant gamma 1 (G1m marker)	IGHG1	7.14798	0.959606	0.478384	1.12651	0.999988	0.0214226	0.550939	0	-1	0
NM_017906	A_23_P122674	55003	PAK1 interacting protein 1	PAK1IP1	11.5021	0.84229	0.812671	0.600519	0.999988	0.644183	0.0263027	0	0	-1
NM_145285	A_23_P52425	159296	NK2 transcription factor related, locus 3 (Drosophila)	NKX2-3	6.85911	0.977634	0.929315	0.456215	0.999988	0.993972	0.00574298	0	0	-1
NM_003938	A_23_P108135	8943	adaptor-related protein complex 3, delta 1 subunit	AP3D1	14.6417	0.780554	0.940187	0.702911	0.908411	0.941611	0.0436248	0	0	-1
NM_032866	A_24_P135319	84952	cingulin-like 1	CGNL1	7.81997	0.814869	0.885828	0.659435	0.981581	0.617182	0.0177762	0	0	-1
NM_031939	A_23_P4545	83876	maestro	MRO	6.95931	0.532927	0.962987	1.07707	0.0297252	0.998933	0.698128	-1	0	0
NM_018590	A_23_P149892	55454	chondroitin sulfate N-acetylgalactosaminyltransferase 2	CSGALNACT2	10.9626	0.936616	1.11662	1.35185	0.999988	0.673827	0.024372	0	0	1
NM_003297	A_23_P204828	7181	nuclear receptor subfamily 2, group C, member 1	NR2C1	9.30418	0.62659	1.02208	1.54943	0.999988	0.999184	0.0328463	0	0	1
BC039296	A_24_P400926	55857	polo-like kinase 1 substrate 1	PLK1S1	7.90589	0.938209	1.11398	1.35607	0.999988	0.755409	0.0472571	0	0	1
NM_032810	A_23_P75288	84896	ATPase family, AAA domain containing 1	ATAD1	12.7748	1.04096	1.22682	1.35367	0.999988	0.425967	0.0276662	0	0	1
AK074304	A_24_P10790	92675	D-tyrosyl-tRNA deacylase 1 homolog (S. cerevisiae)	DTD1	7.12506	0.94548	0.477096	0.919784	0.999988	0.0434903	0.873173	0	-1	0
NM_152308	A_23_P353717	116028	chromosome 16 open reading frame 75	C16orf75	11.6694	1.01693	1.15271	1.44812	0.999988	0.675704	0.0302131	0	0	1
NM_014989	A_23_P432110	22999	regulating synaptic membrane exocytosis 1	RIMS1	6.96689	0.434142	0.986027	1.01834	0.0297252	0.999184	0.958338	-1	0	0
NM_032961	A_23_P158851	57575	protocadherin 10	PCDH10	6.74891	1.02911	0.989382	1.30123	0.999988	0.998933	0.00667367	0	0	1
NM_014380	A_23_P45524	27018	nerve growth factor receptor (TNFRSF16) associated protein 1	NGFRAP1	6.88328	0.982982	1.00623	1.49185	0.999988	0.999184	0.00529503	0	0	1
BC031676	A_32_P212897	643406	hypothetical LOC643406	LOC643406	6.85631	0.971915	1.05979	1.33388	0.999988	0.947067	0.00904217	0	0	1
NM_001001437	A_23_P321920	414062	chemokine (C-C motif) ligand 3-like 3	CCL3L3	7.73954	0.995929	1.0563	1.30413	0.999988	0.998247	0.028235	0	0	1
NM_002970	A_23_P378722	6303	spermidine/spermine N1-acetyltransferase 1	SAT1	11.228	0.96731	1.26617	1.67813	0.999988	0.586052	0.024517	0	0	1
NM_019036	A_32_P49508	54511	3-hydroxymethyl-3-methylglutaryl-CoA lyase-like 1	HMGCLL1	7.27252	0.788479	0.972638	0.641469	0.807181	0.992095	0.00509705	0	0	-1
NM_016245	A_23_P408271	51170	hydroxysteroid (17-beta) dehydrogenase 11	HSD17B11	11.7937	0.943105	1.1738	1.34073	0.999988	0.364433	0.00597381	0	0	1
NM_175064	A_23_P425967	285955	speedy homolog E1 (Xenopus laevis)	SPDYE1	7.1396	1.10798	1.05511	3.88173	0.999988	0.998933	0.00509705	0	0	1
NM_000899	A_23_P204654	4254	KIT ligand	KITLG	6.67952	0.975897	1.06291	0.744809	0.999988	0.90873	0.00529503	0	0	-1
NM_000029	A_23_P115261	183	angiotensinogen (serpin peptidase inhibitor, clade A, member 8)	AGT	7.16832	0.968876	0.332736	1.2224	0.999988	0.0214226	0.495186	0	-1	0
NM_012257	A_23_P215787	26959	HMG-box transcription factor 1	HBP1	8.60391	0.940995	1.23276	1.61503	0.999988	0.655585	0.0403977	0	0	1
AJ291678	A_23_P82795	83655	non-protein coding RNA 208	NCRNA00208	7.01022	0.31118	0.987104	0.853661	0.0297252	0.999184	0.627964	-1	0	0
NM_000476	A_23_P217088	203	adenylate kinase 1	AK1	7.35157	1.07468	0.936854	0.661929	0.999988	0.961767	0.00627177	0	0	-1
BC022830	A_24_P384990	642852	hypothetical LOC642852	LOC642852	10.3975	1.04499	0.898282	0.742388	0.999988	0.618926	0.0127265	0	0	-1
NM_002344	A_23_P14853	4058	leukocyte receptor tyrosine kinase	LTK	7.38174	0.99165	0.95938	0.678525	0.999988	0.982381	0.0339597	0	0	-1
NM_153838	A_24_P337671	221393	G protein-coupled receptor 115	GPR115	6.91217	1.00666	1.02324	2.13476	0.999988	0.998933	0.00521265	0	0	1
NM_152269	A_32_P11899	91574	chromosome 12 open reading frame 65	C12orf65	11.3159	0.816634	0.823087	0.650431	0.982203	0.540325	0.0152042	0	0	-1
NM_152774	A_23_P416821	256130	transmembrane protein 196	TMEM196	7.16136	0.447603	1.0112	1.38419	0.0297252	0.999184	0.114492	-1	0	0
NM_006141	A_24_P236437	1783	dynein, cytoplasmic 1, light intermediate chain 2	DYNC1LI2	11.8043	0.990927	1.21862	1.32189	0.999988	0.403701	0.0278392	0	0	1
NM_005868	A_23_P59700	10282	blocked early in transport 1 homolog (S. cerevisiae)	BET1	9.33496	0.992412	1.15666	1.38963	0.999988	0.563905	0.0171185	0	0	1
AK055730	A_23_P306326	151295	solute carrier family 23 (nucleobase transporters), member 3	SLC23A3	7.05716	0.964421	0.988963	1.37007	0.999988	0.998933	0.00574298	0	0	1
NM_002928	A_23_P217845	6004	regulator of G-protein signaling 16	RGS16	8.47051	1.0047	0.810386	0.632922	0.999988	0.529011	0.0151298	0	0	-1
NM_004310	A_23_P58132	399	ras homolog gene family, member H	RHOH	9.89595	1.0155	1.24645	1.6307	0.999988	0.559857	0.018041	0	0	1
NM_022726	A_23_P82065	6785	elongation of very long chain fatty acids (FEN1/Elo2, SUR4/Elo3, yeast)-like 4	ELOVL4	6.87464	0.9205	0.993974	0.385797	0.999988	0.999184	0.00509705	0	0	-1
AF119892	A_24_P804216	55854	zinc finger CCCH-type containing 15	ZC3H15	7.24141	0.686789	1.01362	1.06714	0.0297252	0.998933	0.771445	-1	0	0
NM_018452	A_23_P134026	729515	chromosome 6 open reading frame 35	C6orf35	9.67076	0.998267	1.31386	1.57591	0.999988	0.461863	0.0230295	0	0	1
NM_018061	A_24_P222844	55119	PRP38 pre-mRNA processing factor 38 (yeast) domain containing B	PRPF38B	11.4746	0.990917	1.08258	1.33187	0.999988	0.764143	0.0193227	0	0	1
NM_001080492	A_23_P88776	221191	protease, serine, 54	PRSS54	6.80546	1.03036	0.486799	0.943072	0.999988	0.0230522	0.905215	0	-1	0
NM_013992	A_23_P324916	7849	paired box 8	PAX8	7.04197	0.485957	0.99348	1.07459	0.0297252	0.999184	0.74451	-1	0	0
BC036441	A_32_P358264	149351	hypothetical protein LOC149351	LOC149351	6.86922	1.01225	0.981062	1.41329	0.999988	0.998933	0.00565797	0	0	1
NM_022350	A_24_P342171	64167	endoplasmic reticulum aminopeptidase 2	ERAP2	7.81076	0.995236	1.37775	1.50744	0.999988	0.398386	0.0195698	0	0	1
AK124059	A_32_P797019	79716	aminopeptidase-like 1	NPEPL1	6.98685	1.00073	1.01894	0.698067	0.999988	0.998933	0.00679127	0	0	-1
NM_207517	A_23_P308974	57188	ADAMTS-like 3	ADAMTSL3	6.95868	0.959191	0.922676	0.724945	0.999988	0.891835	0.00667367	0	0	-1
NM_207009	A_23_P104351	404636	family with sequence similarity 45, member A	FAM45A	12.9149	0.884753	0.90597	0.766987	0.929967	0.572355	0.0095898	0	0	-1
NM_152896	A_23_P9144	115426	ubiquitin-like with PHD and ring finger domains 2	UHRF2	12.5332	0.978158	1.21508	1.3691	0.999988	0.430909	0.0209393	0	0	1
NM_032334	A_23_P157679	84294	UTP23, small subunit (SSU) processome component, homolog (yeast)	UTP23	11.3516	0.913331	0.948738	0.705698	0.999988	0.948213	0.0300692	0	0	-1
NM_052845	A_24_P56221	326625	methylmalonic aciduria (cobalamin deficiency) cblB type	MMAB	9.58969	0.927856	0.841416	0.745923	0.999988	0.364433	0.00826227	0	0	-1
NM_001025366	A_24_P12401	7422	vascular endothelial growth factor A	VEGFA	9.37615	1.03673	0.817891	0.676425	0.999988	0.454172	0.0116803	0	0	-1
BX648355	A_23_P213038	79807	glutathione S-transferase, C-terminal domain containing	GSTCD	8.21982	0.992485	0.930063	0.668854	0.999988	0.81852	0.00509705	0	0	-1
NM_003007	A_23_P165968	6406	semenogelin I	SEMG1	7.19763	1.4706	0.997502	1.06612	0.0297252	0.999184	0.554327	1	0	0
NM_012397	A_23_P119015	5275	serpin peptidase inhibitor, clade B (ovalbumin), member 13	SERPINB13	6.68834	1.07997	1.01148	0.727662	0.999988	0.998933	0.00598415	0	0	-1
NM_001017981	A_32_P420563	200312	ring finger protein 215	RNF215	6.89388	1.0665	1.02942	1.39296	0.999988	0.998933	0.00631779	0	0	1
NM_021135	A_23_P335920	6196	ribosomal protein S6 kinase, 90kDa, polypeptide 2	RPS6KA2	10.2238	0.928876	0.852865	0.744067	0.999988	0.416359	0.0105854	0	0	-1
NM_153358	A_23_P50418	163049	zinc finger protein 791	ZNF791	9.82433	0.976202	1.09315	1.31423	0.999988	0.725365	0.0253591	0	0	1
NM_014892	A_23_P111306	22828	RNA binding motif protein 16	RBM16	10.2676	0.934224	1.18803	1.30676	0.999988	0.434262	0.0252431	0	0	1
AK024051	A_24_P307674	10489	leucine rich repeat containing 41	LRRC41	10.8129	1.0552	0.833378	0.687692	0.999988	0.482042	0.0115375	0	0	-1
BC012751	A_32_P394491	645591	hypothetical LOC645591	LOC645591	6.33232	1.06746	0.944257	0.758028	0.999988	0.943467	0.00886565	0	0	-1
NM_019594	A_23_P250274	56262	leucine rich repeat containing 8 family, member A	LRRC8A	12.2622	0.990666	1.22088	1.34638	0.999988	0.420147	0.0254875	0	0	1
NM_017647	A_23_P55091	117246	FtsJ homolog 3 (E. coli)	FTSJ3	13.1481	0.957273	0.8831	0.69309	0.999988	0.743691	0.035779	0	0	-1
NM_018227	A_23_P218905	55236	ubiquitin-like modifier activating enzyme 6	UBA6	7.78165	0.916084	1.14605	1.31355	0.999988	0.649267	0.0387294	0	0	1
NM_032023	A_23_P75260	83937	Ras association (RalGDS/AF-6) domain family member 4	RASSF4	10.4152	0.848681	0.898452	0.716308	0.999988	0.784879	0.0423999	0	0	-1
NM_153437	A_23_P71889	4957	outer dense fiber of sperm tails 2	ODF2	9.09035	0.90639	1.00387	1.50844	0.999988	0.999184	0.0355199	0	0	1
AL834350	A_24_P341370	5527	protein phosphatase 2, regulatory subunit B', gamma	PPP2R5C	7.2819	0.998079	0.959352	0.551598	0.999988	0.973919	0.00529818	0	0	-1
NM_021202	A_24_P357465	58476	tumor protein p53 inducible nuclear protein 2	TP53INP2	7.46617	0.482249	1.38896	0.844641	0.0472528	0.358563	0.449982	-1	0	0
T35134	A_32_P174121	7262	pleckstrin homology-like domain, family A, member 2	PHLDA2	7.07878	1.00943	0.981797	0.401478	0.999988	0.999184	0.0413347	0	0	-1
NM_000245	A_23_P359245	4233	met proto-oncogene (hepatocyte growth factor receptor)	MET	6.88031	0.987303	1.00095	1.31503	0.999988	0.999556	0.012569	0	0	1
NM_004779	A_23_P110846	9337	CCR4-NOT transcription complex, subunit 8	CNOT8	11.1047	0.9437	1.15357	1.3317	0.999988	0.403701	0.00759135	0	0	1
NM_014392	A_23_P371107	27065	DNA segment on chromosome 4 (unique) 234 expressed sequence	D4S234E	6.71668	0.991707	0.927435	1.45112	0.999988	0.949594	0.00990503	0	0	1
NM_180991	A_32_P154342	353189	solute carrier organic anion transporter family, member 4C1	SLCO4C1	10.8542	0.998852	1.42061	1.55283	0.999988	0.177009	0.00759135	0	0	1
BC069097	A_24_P22562	23591	chromosome 17 open reading frame 88	C17orf88	9.14706	0.979449	0.860652	0.68448	0.999988	0.65566	0.0276685	0	0	-1
NM_032102	A_23_P116013	10929	serine/arginine-rich splicing factor 8	SRSF8	7.27496	1.07972	0.968551	0.680104	0.999988	0.985523	0.00446516	0	0	-1
NM_182910	A_23_P128887	23224	spectrin repeat containing, nuclear envelope 2	SYNE2	6.91565	1.0049	1.06929	1.42753	0.999988	0.932717	0.00558839	0	0	1
NM_006514	A_23_P158555	6336	sodium channel, voltage-gated, type X, alpha subunit	SCN10A	7.1654	1.01998	1.00716	0.543736	0.999988	0.999184	0.0052818	0	0	-1
NR_003260	A_24_P50091	196968	dynamin 1 pseudogene	C15orf51	6.93391	1.04909	1.05806	0.75808	0.999988	0.744189	0.00574298	0	0	-1
NM_032714	A_23_P218131	64423	inverted formin, FH2 and WH2 domain containing	INF2	9.5514	1.06213	1.46959	1.70861	0.999988	0.379325	0.0229401	0	0	1
NM_052938	A_23_P149368	115350	Fc receptor-like 1	FCRL1	6.88337	1.02347	1.00876	1.32317	0.999988	0.999184	0.0100037	0	0	1
NM_032905	A_23_P35650	84991	RNA binding motif protein 17	RBM17	10.9	0.93655	0.910827	0.707681	0.999988	0.839491	0.039636	0	0	-1
NM_025247	A_24_P8284	80724	acyl-CoA dehydrogenase family, member 10	ACAD10	7.36645	1.27882	1.00944	1.31607	0.561581	0.99897	0.0278392	0	0	1
NM_213606	A_23_P104275	387700	solute carrier family 16, member 12 (monocarboxylic acid transporter 12)	SLC16A12	6.77049	0.897798	0.976191	0.434713	0.999988	0.99897	0.00529503	0	0	-1
NM_001011724	A_23_P364056	144983	heterogeneous nuclear ribonucleoprotein A1-like 2	HNRNPA1L2	10.7951	0.976052	0.861532	0.726919	0.999988	0.633001	0.0412117	0	0	-1
NM_001677	A_23_P146943	481	ATPase, Na+/K+ transporting, beta 1 polypeptide	ATP1B1	10.1507	1.06468	1.14303	1.34404	0.999988	0.552042	0.0165315	0	0	1
NM_001778	A_23_P74145	962	CD48 molecule	CD48	10.9731	0.997154	1.16121	1.32085	0.999988	0.518776	0.0252431	0	0	1
NM_004531	A_23_P92967	4338	molybdenum cofactor synthesis 2	MOCS2	9.95741	0.905377	0.820255	0.708704	0.999988	0.553507	0.0438687	0	0	-1
NM_019007	A_32_P104460	54470	armadillo repeat containing, X-linked 6	ARMCX6	10.7902	1.02024	1.14893	1.31892	0.999988	0.425967	0.00883071	0	0	1
NM_170784	A_23_P79962	8195	McKusick-Kaufman syndrome	MKKS	12.5682	0.929883	0.763838	0.62672	0.999988	0.491576	0.0265393	0	0	-1
BC004449	A_24_P393470	729991	hypothetical protein LOC729991	LOC729991	10.3663	1.05025	1.30993	1.49913	0.999988	0.258551	0.00582192	0	0	1
NM_002918	A_24_P391104	5989	regulatory factor X, 1 (influences HLA class II expression)	RFX1	10.1202	1.11442	1.33312	1.7502	0.999988	0.434262	0.0105854	0	0	1
NM_033297	A_23_P101434	91662	NLR family, pyrin domain containing 12	NLRP12	8.13869	1.02689	0.78184	0.737816	0.999988	0.358287	0.0213652	0	0	-1
AF533250	A_23_P208143	84307	zinc finger protein 397	ZNF397	9.0085	0.866344	0.80108	0.720905	0.999988	0.364433	0.0142511	0	0	-1
NM_032632	A_23_P99559	10914	poly(A) polymerase alpha	PAPOLA	8.48309	0.899914	0.91038	0.747278	0.999988	0.77714	0.0403341	0	0	-1
NM_020834	A_23_P76829	57594	homeobox and leucine zipper encoding	HOMEZ	8.50769	1.07621	0.836439	0.746854	0.999988	0.526056	0.0462544	0	0	-1
NM_001815	A_23_P130515	1084	carcinoembryonic antigen-related cell adhesion molecule 3	CEACAM3	6.81956	0.957305	0.954782	1.31415	0.999988	0.928712	0.00206711	0	0	1
NM_033272	A_23_P349901	90134	potassium voltage-gated channel, subfamily H (eag-related), member 7	KCNH7	7.17555	1.02782	0.546891	1.0244	0.999988	0.0214226	0.91566	0	-1	0
BC041628	A_23_P328206	23268	dynamin binding protein	DNMBP	9.3313	0.986683	1.09913	1.3178	0.999988	0.770443	0.0486049	0	0	1
NM_002291	A_23_P94030	3912	laminin, beta 1	LAMB1	7.07137	1.07907	0.993153	0.532252	0.999988	0.999184	0.00574298	0	0	-1
NM_173566	A_23_P388301	253143	chromosome 22 open reading frame 30	C22orf30	6.98198	1.61182	1.01622	0.881764	0.0347643	0.998933	0.640524	1	0	0
NM_133510	A_23_P48481	5890	RAD51-like 1 (S. cerevisiae)	RAD51L1	8.21466	0.914886	1.04374	0.584216	0.999988	0.998933	0.0126136	0	0	-1
CA771684	A_32_P84858	29896	transformer 2 alpha homolog (Drosophila)	TRA2A	9.58283	1.04616	0.940748	0.76176	0.999988	0.831013	0.017494	0	0	-1
NM_019037	A_23_P32463	54512	exosome component 4	EXOSC4	12.3512	1.06276	0.820725	0.670542	0.999988	0.615078	0.0438216	0	0	-1
NM_201626	A_24_P405190	23032	ubiquitin specific peptidase 33	USP33	11.1333	1.06083	1.13854	1.40674	0.999988	0.718155	0.0438216	0	0	1
NM_005241	A_24_P15154	2122	MDS1 and EVI1 complex locus	MECOM	7.00316	0.954982	0.956725	0.587772	0.999988	0.99746	0.00521265	0	0	-1
BX647599	A_32_P221694	161823	adenosine deaminase-like	ADAL	8.78292	0.893332	0.863073	0.691988	0.999988	0.578985	0.0131637	0	0	-1
NM_000098	A_23_P148919	1376	carnitine palmitoyltransferase 2	CPT2	11.0884	0.895869	0.819045	0.626951	0.999988	0.555997	0.0136868	0	0	-1
NM_000482	A_23_P87036	337	apolipoprotein A-IV	APOA4	6.98806	1.07152	1.02595	1.30979	0.999988	0.99746	0.00690332	0	0	1
NM_182502	A_23_P81190	132724	transmembrane protease, serine 11B	TMPRSS11B	6.79004	0.999058	0.986995	1.43159	0.999988	0.998933	0.00703565	0	0	1
NM_002176	A_23_P71774	3456	interferon, beta 1, fibroblast	IFNB1	6.99324	1.02474	1.01778	0.547494	0.999988	0.998933	0.00509705	0	0	-1
NM_000492	A_23_P215720	1080	cystic fibrosis transmembrane conductance regulator (ATP-binding cassette sub-family C, member 7)	CFTR	6.79193	0.950502	1.01908	1.34337	0.999988	0.998933	0.00785401	0	0	1
NM_022764	A_23_P100455	64779	methenyltetrahydrofolate synthetase domain containing	MTHFSD	9.31238	1.02365	0.793753	0.62822	0.999988	0.612276	0.0428474	0	0	-1
NM_016607	A_23_P217611	51566	armadillo repeat containing, X-linked 3	ARMCX3	8.17249	0.952796	1.11967	1.41588	0.999988	0.703142	0.0203094	0	0	1
NM_207173	A_23_P19886	387129	neuropeptide S receptor 1	NPSR1	7.00336	0.943427	0.998913	0.527881	0.999988	0.999586	0.00574298	0	0	-1
NM_002718	A_23_P10401	5523	protein phosphatase 2, regulatory subunit B'', alpha	PPP2R3A	6.68271	0.978024	0.466206	0.90738	0.999988	0.0254503	0.677273	0	-1	0
NM_003829	A_23_P71598	8777	multiple PDZ domain protein	MPDZ	6.3353	0.981587	1.04016	1.46326	0.999988	0.998933	0.0265515	0	0	1
NM_002127	A_23_P300112	3135	major histocompatibility complex, class I, G	HLA-G	7.08035	0.972106	0.345832	1.11676	0.999988	0.0214226	0.86503	0	-1	0
NR_002947	A_24_P68088	146771	testicular cell adhesion molecule 1 homolog (mouse), pseudogene	TCAM1P	6.84165	1.0506	1.01273	0.75501	0.999988	0.999184	0.0243439	0	0	-1
NM_002642	A_23_P86252	5279	phosphatidylinositol glycan anchor biosynthesis, class C	PIGC	11.2599	1.01309	1.18312	1.42183	0.999988	0.581259	0.0285559	0	0	1
NM_001007246	A_24_P861009	54014	bromodomain and WD repeat domain containing 1	BRWD1	10.3451	0.986974	1.19941	1.52822	0.999988	0.543568	0.012569	0	0	1
NM_033406	A_23_P363826	26273	F-box protein 3	FBXO3	8.23689	0.962157	1.17349	1.31703	0.999988	0.534545	0.0403573	0	0	1
NM_000165	A_23_P93591	2697	gap junction protein, alpha 1, 43kDa	GJA1	6.81196	1.06224	0.982517	1.30352	0.999988	0.998933	0.0076384	0	0	1
AK095631	A_24_P170733	200197	chromosome 1 open reading frame 126	C1orf126	6.84607	0.987679	0.995292	1.61594	0.999988	0.999184	0.00511378	0	0	1
NM_001080435	A_24_P307827	123720	WAS protein homolog associated with actin, golgi membranes and microtubules	WHAMM	10.8908	1.05535	1.32579	1.71606	0.999988	0.603994	0.0484618	0	0	1
NM_000311	A_23_P109143	5621	prion protein	PRNP	12.5164	0.976342	1.28272	1.31842	0.999988	0.303116	0.021099	0	0	1
NM_020437	A_23_P91640	57168	aspartate beta-hydroxylase domain containing 2	ASPHD2	8.72173	0.920745	0.815535	0.667935	0.999988	0.567633	0.0306212	0	0	-1
NM_198196	A_32_P7502	10225	CD96 molecule	CD96	10.7042	0.997717	1.26764	1.64744	0.999988	0.55465	0.0207908	0	0	1
NM_023078	A_24_P4212	65263	pyrroline-5-carboxylate reductase-like	PYCRL	11.6288	1.0328	0.848576	0.741039	0.999988	0.538293	0.0327562	0	0	-1
NM_016424	A_23_P207493	51747	LUC7-like 3 (S. cerevisiae)	LUC7L3	11.6395	0.897931	1.24223	1.36953	0.97521	0.177009	0.00529503	0	0	1
AK027319	A_24_P928872	51706	cytochrome b5 reductase 1	CYB5R1	7.2059	0.728736	0.995851	0.986454	0.0297252	0.999184	0.879406	-1	0	0
AL601841	A_24_P153215	8916	hect domain and RLD 3	HERC3	6.36181	0.990176	1.15066	0.406126	0.999988	0.919861	0.0045087	0	0	-1
AK094659	A_24_P273510	100130078	hypothetical protein LOC100130078	LOC100130078	7.05966	0.471415	1.02623	1.00057	0.0297252	0.998933	0.998783	-1	0	0
NM_018995	A_24_P231010	54456	Mov10l1, Moloney leukemia virus 10-like 1, homolog (mouse)	MOV10L1	6.59189	1.01001	1.09323	1.32167	0.999988	0.842449	0.00799089	0	0	1
NM_015100	A_23_P500734	23126	pogo transposable element with ZNF domain	POGZ	10.7363	1.024	1.30505	1.34631	0.999988	0.254732	0.0157154	0	0	1
NM_005270	A_23_P500034	2736	GLI family zinc finger 2	GLI2	6.58151	0.885369	0.933922	1.47726	0.999988	0.941169	0.00540952	0	0	1
NM_005814	A_24_P319374	10223	glycoprotein A33 (transmembrane)	GPA33	7.60597	0.931263	0.925724	0.523281	0.999988	0.98638	0.00690332	0	0	-1
AF086205	A_32_P141184	7286	tuftelin 1	TUFT1	6.83575	1.01277	1.03503	1.56541	0.999988	0.998933	0.00558839	0	0	1
NM_172178	A_24_P352445	28977	mitochondrial ribosomal protein L42	MRPL42	12.0289	0.925366	1.18197	1.31081	0.999988	0.356315	0.00747197	0	0	1
NM_001065	A_23_P139722	7132	tumor necrosis factor receptor superfamily, member 1A	TNFRSF1A	11.2496	1.08924	0.889393	0.749308	0.999988	0.696538	0.0462469	0	0	-1
NM_153040	A_23_P372356	145858	chromosome 15 open reading frame 32	C15orf32	6.91325	0.961525	0.635637	0.930909	0.999988	0.0214226	0.573136	0	-1	0
NM_152440	A_23_P370569	144577	chromosome 12 open reading frame 66	C12orf66	7.88072	0.91502	0.874258	0.740095	0.999988	0.574668	0.0201171	0	0	-1
NM_000230	A_24_P397817	3952	leptin	LEP	6.88141	0.966201	1.00302	0.584556	0.999988	0.999184	0.00509705	0	0	-1
BM678897	A_32_P50	23544	seizure related 6 homolog (mouse)-like	SEZ6L	6.94115	1.02717	0.993924	1.32304	0.999988	0.999184	0.00509705	0	0	1
ENST00000278779	A_23_P361604	100128496	hypothetical protein LOC100128496	LOC100128496	6.87825	1.00962	1.0049	1.36739	0.999988	0.999184	0.00920821	0	0	1
NM_152278	A_23_P125788	56849	transcription elongation factor A (SII)-like 7	TCEAL7	6.77979	0.907055	1.06168	1.34204	0.999988	0.938659	0.00757672	0	0	1
AK057480	A_24_P260300	9987	heterogeneous nuclear ribonucleoprotein D-like	HNRPDL	11.3822	0.981102	1.38678	1.45132	0.999988	0.169569	0.00997637	0	0	1
NM_138969	A_24_P317708	195814	short chain dehydrogenase/reductase family 16C, member 5	SDR16C5	6.87596	1.01864	0.971481	1.64384	0.999988	0.998933	0.00529503	0	0	1
NM_052941	A_23_P103496	115361	guanylate binding protein 4	GBP4	6.58797	0.97139	1.00887	1.33306	0.999988	0.999184	0.0116504	0	0	1
BC002724	A_24_P914479	27131	sorting nexin 5	SNX5	10.5401	1.08666	1.71859	2.13059	0.999988	0.358287	0.0125708	0	0	1
AF277188	A_24_P715469	100289550	similar to hCG1724266	LOC100289550	6.95928	1.02799	0.842423	0.72074	0.999988	0.567633	0.0351472	0	0	-1
NM_003619	A_24_P230869	8492	protease, serine, 12 (neurotrypsin, motopsin)	PRSS12	7.11946	0.914182	0.698833	1.08604	0.999988	0.0214226	0.351484	0	-1	0
NM_175571	A_24_P132383	155038	GTPase, IMAP family member 8	GIMAP8	8.01391	0.948352	0.766067	0.734652	0.999988	0.36819	0.0398142	0	0	-1
NM_018184	A_23_P385217	55207	ADP-ribosylation factor-like 8B	ARL8B	12.8283	0.99895	1.22367	1.36933	0.999988	0.403701	0.0186563	0	0	1
NM_004071	A_24_P257151	1195	CDC-like kinase 1	CLK1	8.88947	0.971501	1.28781	1.67889	0.999988	0.415202	0.00747197	0	0	1
NM_007207	A_23_P51856	11221	dual specificity phosphatase 10	DUSP10	7.92642	0.994117	1.24614	1.39375	0.999988	0.403701	0.0213337	0	0	1
NM_014358	A_24_P78531	26253	C-type lectin domain family 4, member E	CLEC4E	7.07478	0.993369	0.879449	1.71312	0.999988	0.742437	0.00886565	0	0	1
BC010944	A_24_P913227	8697	cell division cycle 23 homolog (S. cerevisiae)	CDC23	8.62063	1.02339	1.2986	1.63351	0.999988	0.488614	0.018451	0	0	1
NM_014616	A_24_P152310	23200	ATPase, class VI, type 11B	ATP11B	6.96631	0.979399	1.00226	1.32324	0.999988	0.999184	0.00685449	0	0	1
AK056836	A_32_P103815	150166	hypothetical protein LOC150166	LOC150166	12.0126	1.06055	0.710883	0.613568	0.999988	0.378544	0.0199547	0	0	-1
NM_199427	A_23_P120467	55734	zinc finger protein 64 homolog (mouse)	ZFP64	8.62897	0.863201	0.909142	0.728883	0.999988	0.816122	0.0474073	0	0	-1
NM_004756	A_23_P164733	9253	numb homolog (Drosophila)-like	NUMBL	7.97351	1.01664	0.952622	1.31308	0.999988	0.877321	0.0210066	0	0	1
AK094772	A_23_P302134	729614	hypothetical LOC729614	FLJ37453	9.77734	0.953976	0.863733	0.708339	0.999988	0.68728	0.0495954	0	0	-1
NM_018327	A_24_P40721	55304	serine palmitoyltransferase, long chain base subunit 3	SPTLC3	7.00887	0.693679	1.06974	1.04467	0.048657	0.813619	0.641223	-1	0	0
NM_005225	A_23_P80032	1869	E2F transcription factor 1	E2F1	11.1159	1.08901	1.09373	1.31181	0.999988	0.753435	0.035779	0	0	1
NM_020994	A_23_P22696	30848	cancer/testis antigen 2	CTAG2	6.88912	0.980548	0.978689	1.36133	0.999988	0.998933	0.00509705	0	0	1
AY665468	A_24_P913561	11228	Ras association (RalGDS/AF-6) domain family (N-terminal) member 8	RASSF8	6.83776	1.0411	1.03375	1.34414	0.999988	0.976899	0.00509705	0	0	1
NM_000186	A_24_P273972	3075	complement factor H	CFH	6.88429	0.954767	0.92025	0.573487	0.999988	0.950785	0.00509705	0	0	-1
NM_001017971	A_24_P807031	92270	ATPase, H+ transporting, lysosomal accessory protein 1-like	ATP6AP1L	8.66493	0.966685	0.824697	0.649085	0.999988	0.485606	0.00920821	0	0	-1
NM_003884	A_32_P159651	8850	K(lysine) acetyltransferase 2B	KAT2B	9.80666	0.937083	1.18723	1.35295	0.999988	0.42748	0.0144389	0	0	1
NM_002389	A_24_P282597	4179	CD46 molecule, complement regulatory protein	CD46	7.71486	1.00351	0.871963	1.58531	0.999988	0.873714	0.0471936	0	0	1
AY263163	A_23_P258783	342125	transmembrane channel-like 3	TMC3	6.88186	1.00653	0.93959	0.556651	0.999988	0.989928	0.00577517	0	0	-1
AL832120	A_23_P22557	79649	MAP7 domain containing 3	MAP7D3	10.3989	0.923092	0.924591	0.728145	0.999988	0.761749	0.0117726	0	0	-1
AK056600	A_24_P522786	441178	hypothetical LOC441178	LOC441178	6.83904	1.02606	0.99062	1.33088	0.999988	0.998933	0.00509705	0	0	1
NM_004054	A_23_P2431	719	complement component 3a receptor 1	C3AR1	9.89552	1.05521	1.18062	1.31672	0.999988	0.484549	0.0297583	0	0	1
NM_004881	A_23_P5392	9540	tumor protein p53 inducible protein 3	TP53I3	6.93244	1.00659	1.03128	1.42609	0.999988	0.998933	0.0324426	0	0	1
NM_004570	A_23_P76322	5288	phosphoinositide-3-kinase, class 2, gamma polypeptide	PIK3C2G	6.8375	0.957065	1.01812	1.30137	0.999988	0.998933	0.00674204	0	0	1
NM_176883	A_23_P337867	259287	taste receptor, type 2, member 41	TAS2R41	7.02041	1.00253	1.01763	0.737972	0.999988	0.998933	0.00697839	0	0	-1
BC017854	A_24_P921446	2012	epithelial membrane protein 1	EMP1	7.67995	1.56138	1.00733	0.719556	0.0620699	0.999184	0.0253591	0	0	-1
NM_004060	A_23_P58606	900	cyclin G1	CCNG1	11.8414	0.921705	1.19045	1.32975	0.999988	0.396746	0.0142511	0	0	1
NM_024897	A_23_P97283	79957	progestin and adipoQ receptor family member VI	PAQR6	10.9165	1.02396	0.869767	0.740745	0.999988	0.621877	0.0372784	0	0	-1
NM_153689	A_23_P142918	205327	chromosome 2 open reading frame 69	C2orf69	9.39768	0.929814	1.26233	1.30038	0.999988	0.358287	0.0305486	0	0	1
NM_014423	A_24_P942636	27125	AF4/FMR2 family, member 4	AFF4	7.21666	1.00032	1.04404	1.66082	0.999988	0.9939	0.00509705	0	0	1
NM_032239	A_23_P353744	55132	La ribonucleoprotein domain family, member 1B	LARP1B	10.0632	1.05275	1.33541	1.49276	0.999988	0.416627	0.0339362	0	0	1
BC041467	A_24_P712562	339210	chromosome 17 open reading frame 67	C17orf67	7.33754	1.03042	0.997879	0.757703	0.999988	0.999184	0.0154603	0	0	-1
NM_006558	A_23_P257335	10656	KH domain containing, RNA binding, signal transduction associated 3	KHDRBS3	7.45117	0.98485	1.06509	0.628002	0.999988	0.893963	0.00627177	0	0	-1
AW197343	A_24_P816115	144245	asparagine-linked glycosylation 10, alpha-1,2-glucosyltransferase homolog B (yeast)	ALG10B	6.84622	0.995589	0.938267	0.729789	0.999988	0.892316	0.00509705	0	0	-1
NM_014757	A_23_P110606	9794	mastermind-like 1 (Drosophila)	MAML1	9.25994	0.976145	0.948899	1.41798	0.999988	0.960101	0.0423999	0	0	1
NM_018215	A_24_P296808	55228	PNMA-like 1	PNMAL1	6.72838	0.995194	1.00662	0.345991	0.999988	0.999184	0.00509705	0	0	-1
NM_173552	A_24_P371399	205428	chromosome 3 open reading frame 58	C3orf58	8.8648	0.863206	1.08607	1.34876	0.995392	0.766568	0.0195987	0	0	1
NM_031956	A_23_P92517	83894	tetratricopeptide repeat domain 29	TTC29	6.76488	0.986729	0.999602	1.43609	0.999988	0.999657	0.00627177	0	0	1
NM_178827	A_24_P203298	154865	IQ motif and ubiquitin domain containing	IQUB	6.88695	0.965544	1.04184	0.482045	0.999988	0.998933	0.00509705	0	0	-1
NM_003064	A_24_P190472	6590	secretory leukocyte peptidase inhibitor	SLPI	7.04368	1.02785	0.961807	0.371152	0.999988	0.998933	0.00509705	0	0	-1
NM_144606	A_23_P414308	201163	folliculin	FLCN	9.40425	1.04257	1.15862	1.42119	0.999988	0.638859	0.0278392	0	0	1
NM_153703	A_23_P368154	127435	podocan	PODN	6.93663	0.694115	1.0524	1.11231	0.031563	0.968123	0.281567	-1	0	0
NM_022787	A_24_P139742	64802	nicotinamide nucleotide adenylyltransferase 1	NMNAT1	9.08739	0.950744	0.904854	0.732504	0.999988	0.620034	0.0135576	0	0	-1
NM_153610	A_24_P925413	202333	cardiomyopathy associated 5	CMYA5	6.81132	1.88055	1.00458	1.09518	0.0347643	0.999184	0.645092	1	0	0
NM_152643	A_23_P414312	85442	kinase non-catalytic C-lobe domain (KIND) containing 1	KNDC1	6.81719	1.02297	1.00841	1.34906	0.999988	0.999184	0.00690332	0	0	1
NM_018433	A_24_P105761	55818	lysine (K)-specific demethylase 3A	KDM3A	10.2326	0.944572	1.22475	1.44535	0.999988	0.490402	0.0212313	0	0	1
NM_030966	A_23_P130241	81850	keratin associated protein 1-3	KRTAP1-3	6.85001	1.04804	0.906155	0.733523	0.999988	0.601099	0.00697839	0	0	-1
NM_014901	A_23_P213592	22838	ring finger protein 44	RNF44	10.4511	1.06656	1.1556	1.3535	0.999988	0.581259	0.0284294	0	0	1
NM_021194	A_23_P23815	7779	solute carrier family 30 (zinc transporter), member 1	SLC30A1	9.71973	1.02957	1.25468	1.62852	0.999988	0.649341	0.0479627	0	0	1
NM_032044	A_24_P58673	83998	regenerating islet-derived family, member 4	REG4	6.85076	0.955731	0.959056	1.37136	0.999988	0.975989	0.00627177	0	0	1
NM_000353	A_24_P330633	6898	tyrosine aminotransferase	TAT	7.28709	1.09016	0.328139	1.32405	0.999988	0.0214226	0.278459	0	-1	0
NM_014562	A_24_P359799	5013	orthodenticle homeobox 1	OTX1	6.98378	0.5981	1.04181	1.01792	0.048657	0.998933	0.942194	-1	0	0
NM_181531	A_24_P249072	10385	butyrophilin, subfamily 2, member A2	BTN2A2	10.7939	1.05148	1.14076	1.36105	0.999988	0.648473	0.0339362	0	0	1
NM_021220	A_23_P143348	58495	ovo-like 2 (Drosophila)	OVOL2	6.90002	1.34184	1.00029	1.0052	0.0297252	0.999657	0.970104	1	0	0
NM_004938	A_24_P393449	1612	death-associated protein kinase 1	DAPK1	7.10562	0.923412	1.07553	0.76424	0.999988	0.90873	0.0111672	0	0	-1
NM_025180	A_32_P32585	80254	centrosomal protein 63kDa	CEP63	10.6702	0.771036	0.845995	0.70492	0.785026	0.571436	0.0252431	0	0	-1
NR_003003	A_32_P37592	677769	small Cajal body-specific RNA 17	SCARNA17	9.95864	0.956498	0.722642	0.529194	0.999988	0.425967	0.009317	0	0	-1
BC040320	A_24_P529168	407975	MIR17 host gene (non-protein coding)	MIR17HG	9.74977	0.933487	0.832972	0.612749	0.999988	0.703858	0.0358204	0	0	-1
NM_001031734	A_24_P416656	112812	ferredoxin 1-like	FDX1L	12.63	1.10601	1.22145	1.40949	0.999988	0.49956	0.0304842	0	0	1
NM_023002	A_23_P430839	404037	hyaluronan and proteoglycan link protein 4	HAPLN4	7.02093	1.0035	0.979953	0.749862	0.999988	0.998933	0.0127265	0	0	-1
AL050204	A_24_P937691	23086	exophilin 5	EXPH5	7.48465	0.966215	0.988595	1.34633	0.999988	0.998933	0.0230568	0	0	1
BC025971	A_24_P136691	84310	chromosome 7 open reading frame 50	C7orf50	10.0308	0.996866	0.91898	0.699033	0.999988	0.870214	0.0360584	0	0	-1
BC030768	A_24_P213827	100133116	similar to uromodulin-like	LOC100133116	7.00795	0.987509	0.979217	1.30186	0.999988	0.998933	0.00920821	0	0	1
NM_019058	A_23_P104318	54541	DNA-damage-inducible transcript 4	DDIT4	11.783	0.944949	0.600049	0.397152	0.999988	0.383537	0.00889206	0	0	-1
NM_033364	A_32_P55871	89876	chromosome 3 open reading frame 15	C3orf15	6.70521	0.992304	0.637496	1.16769	0.999988	0.0434903	0.22489	0	-1	0
NM_153453	A_32_P459849	245806	vestigial like 2 (Drosophila)	VGLL2	6.88042	1.06034	0.998812	1.32418	0.999988	0.999184	0.0186886	0	0	1
NM_021252	A_24_P132787	22931	RAB18, member RAS oncogene family	RAB18	10.9072	0.928006	1.21831	1.34821	0.999988	0.279769	0.0062941	0	0	1
NM_153694	A_23_P76374	50511	synaptonemal complex protein 3	SYCP3	6.92304	1.02168	0.997466	1.53116	0.999988	0.999184	0.00785401	0	0	1
NM_021949	A_23_P22723	492	ATPase, Ca++ transporting, plasma membrane 3	ATP2B3	7.41237	0.991428	0.930344	0.401122	0.999988	0.998933	0.00913977	0	0	-1
NM_025112	A_23_P303317	79364	ZXD family zinc finger C	ZXDC	10.2639	0.992055	0.695777	0.565936	0.999988	0.433606	0.0237504	0	0	-1
NM_014985	A_24_P652700	22995	centrosomal protein 152kDa	CEP152	11.3114	0.906395	1.32226	1.6768	0.999988	0.50869	0.0240662	0	0	1
NM_016174	A_23_P83289	51148	cerebral endothelial cell adhesion molecule	CERCAM	7.26194	1.11086	0.929814	0.610718	0.999988	0.873699	0.00645754	0	0	-1
NM_020141	A_32_P73217	56900	transmembrane protein 167B	TMEM167B	9.55269	0.912515	1.27482	1.42319	0.999988	0.481677	0.0455843	0	0	1
BC025747	A_23_P424051	153328	solute carrier family 25, member 48	SLC25A48	6.84397	0.994596	1.04912	1.31343	0.999988	0.955143	0.00709892	0	0	1
NM_001034	A_24_P225616	6241	ribonucleotide reductase M2	RRM2	12.7956	0.993321	1.15264	1.46192	0.999988	0.495897	0.00574298	0	0	1
NM_014844	A_23_P394216	9895	tectonin beta-propeller repeat containing 2	TECPR2	9.78468	0.972229	0.843868	0.681097	0.999988	0.640433	0.0355375	0	0	-1
NM_003999	A_23_P156289	9180	oncostatin M receptor	OSMR	7.18348	1.09775	1.00029	1.31595	0.996719	0.999586	0.00574298	0	0	1
NM_018847	A_23_P83159	55958	kelch-like 9 (Drosophila)	KLHL9	12.3255	1.04149	1.18903	1.33563	0.999988	0.520225	0.0398142	0	0	1
NM_002857	A_24_P19752	5824	peroxisomal biogenesis factor 19	PEX19	10.0171	0.99163	1.22274	1.36078	0.999988	0.498807	0.0464398	0	0	1
NM_004405	A_24_P45980	1746	distal-less homeobox 2	DLX2	7.0221	1.03928	0.954498	1.46415	0.999988	0.78218	0.00206711	0	0	1
NM_005248	A_24_P51517	2268	Gardner-Rasheed feline sarcoma viral (v-fgr) oncogene homolog	FGR	7.19145	1.02542	1.02778	0.754876	0.999988	0.981633	0.0437429	0	0	-1
NM_014357	A_23_P74920	26239	late cornified envelope 2B	LCE2B	6.99949	0.974448	1.04003	1.36065	0.999988	0.897388	0.00574298	0	0	1
NM_016561	A_24_P184931	51283	bifunctional apoptosis regulator	BFAR	8.6364	0.928052	1.13821	1.47561	0.999988	0.671581	0.0163065	0	0	1
NM_030911	A_24_P177763	81602	cytidine and dCMP deaminase domain containing 1	CDADC1	9.68262	1.00362	1.26924	1.58361	0.999988	0.523214	0.0230568	0	0	1
NM_015694	A_23_P19802	27153	zinc finger protein 777	ZNF777	10.3238	1.02978	0.78691	0.613939	0.999988	0.482042	0.0125779	0	0	-1
BC032332	A_24_P876772	55251	protein-L-isoaspartate (D-aspartate) O-methyltransferase domain containing 2	PCMTD2	9.30783	0.878959	0.860536	0.692034	0.999988	0.648896	0.0282057	0	0	-1
NM_006344	A_23_P141508	10462	C-type lectin domain family 10, member A	CLEC10A	7.17746	0.988632	1.72096	1.09236	0.999988	0.0214226	0.559234	0	1	0
NM_007350	A_23_P338912	22822	pleckstrin homology-like domain, family A, member 1	PHLDA1	7.07852	0.443912	1.10154	0.544434	0.0628658	0.934334	0.0244628	0	0	-1
NM_001014765	A_23_P200637	93611	F-box protein 44	FBXO44	6.87955	0.972956	1.069	0.753207	0.999988	0.896662	0.00578119	0	0	-1
NM_002166	A_23_P143143	3398	inhibitor of DNA binding 2, dominant negative helix-loop-helix protein	ID2	13.989	0.88122	0.776856	0.608669	0.999988	0.59122	0.039636	0	0	-1
NM_000576	A_23_P79518	3553	interleukin 1, beta	IL1B	10.2495	0.936395	0.860081	0.707326	0.999988	0.665568	0.0446136	0	0	-1
NM_206922	A_23_P156562	401262	cysteine-rich protein 3	CRIP3	6.95981	0.99201	1.04536	2.87613	0.999988	0.998933	0.00509705	0	0	1
BC035246	A_24_P67784	85376	RIMS binding protein 3	RIMBP3	8.29182	0.97789	0.713152	0.714228	0.999988	0.195703	0.031586	0	0	-1
NM_080425	A_24_P168581	2778	GNAS complex locus	GNAS	6.87245	1.03346	0.984144	1.31654	0.999988	0.998933	0.00667367	0	0	1
NM_017824	A_23_P12603	54708	membrane-associated ring finger (C3HC4) 5	MARCH5	12.0734	1.01742	1.21788	1.35045	0.999988	0.372423	0.0143008	0	0	1
NM_183373	A_24_P272290	221749	chromosome 6 open reading frame 145	C6orf145	6.92892	0.974047	1.07484	1.33533	0.999988	0.712559	0.00802349	0	0	1
BC090889	A_24_P273253	113146	AHNAK nucleoprotein 2	AHNAK2	6.77826	1.00015	0.960403	1.36201	0.999988	0.971371	0.005366	0	0	1
NM_007054	A_23_P122027	11127	kinesin family member 3A	KIF3A	9.89805	0.87827	0.965216	0.759492	0.999988	0.974124	0.0483324	0	0	-1
NM_017527	A_23_P397285	54742	lymphocyte antigen 6 complex, locus K	LY6K	7.0718	1.04895	1.00943	0.271651	0.999988	0.999184	0.00509705	0	0	-1
NM_153685	A_24_P248185	196500	chromosome 12 open reading frame 53	C12orf53	6.83186	0.93469	1.06103	1.31706	0.999988	0.936417	0.00858875	0	0	1
NM_001432	A_23_P41344	2069	epiregulin	EREG	6.81226	1.03818	0.976679	0.591132	0.999988	0.998933	0.00655566	0	0	-1
NM_017983	A_23_P141394	55062	WD repeat domain, phosphoinositide interacting 1	WIPI1	10.5329	1.00491	1.205	1.35903	0.999988	0.49956	0.036142	0	0	1
NM_002677	A_24_P261033	5375	peripheral myelin protein 2	PMP2	7.03981	1.00554	0.917851	1.31838	0.999988	0.714583	0.0186886	0	0	1
BC039145	A_32_P62342	283464	glucoside xylosyltransferase 1	GXYLT1	11.8708	0.957543	1.18964	1.38862	0.999988	0.596873	0.0474796	0	0	1
NM_178568	A_23_P432056	146760	reticulon 4 receptor-like 1	RTN4RL1	9.05181	1.02334	0.898888	0.753321	0.999988	0.615256	0.0146626	0	0	-1
NM_016072	A_24_P321511	51026	golgi transport 1B	GOLT1B	11.3501	0.88249	1.25648	1.37303	0.999988	0.358287	0.0132211	0	0	1
NM_022490	A_23_P9458	64425	polymerase (RNA) I polypeptide E, 53kDa	POLR1E	10.5043	0.937659	0.79988	0.660603	0.999988	0.481212	0.0171185	0	0	-1
NM_001017420	A_24_P323598	157570	establishment of cohesion 1 homolog 2 (S. cerevisiae)	ESCO2	10.3309	0.893838	1.23319	1.36691	0.999988	0.364433	0.0113273	0	0	1
BC030713	A_23_P344673	401022	hypothetical LOC401022	LOC401022	7.01601	0.752627	0.960045	1.31057	0.999988	0.998933	0.0499152	0	0	1
NM_020239	A_23_P320883	56882	CDC42 small effector 1	CDC42SE1	11.3816	1.06785	1.1601	1.3584	0.999988	0.423404	0.00768036	0	0	1
NM_007032	A_23_P17855	11078	TRIO and F-actin binding protein	TRIOBP	9.16032	0.935186	0.779641	0.681879	0.999988	0.379511	0.0154976	0	0	-1
NM_152418	A_23_P364619	138009	DDB1 and CUL4 associated factor 4-like 2	DCAF4L2	6.79122	0.986088	0.980405	1.35125	0.999988	0.998933	0.0082643	0	0	1
NM_005819	A_24_P639505	10228	syntaxin 6	STX6	9.41424	0.98313	1.28531	1.42281	0.999988	0.358287	0.0121878	0	0	1
NM_032323	A_23_P149259	84283	transmembrane protein 79	TMEM79	9.17145	1.049	1.20897	1.63912	0.999988	0.364433	0.00446516	0	0	1
NM_052910	A_32_P136351	114798	SLIT and NTRK-like family, member 1	SLITRK1	6.41671	1.07288	1.13787	0.732978	0.999988	0.784727	0.0112267	0	0	-1
NM_032312	A_23_P424080	84272	Yip1 domain family, member 4	YIPF4	9.11399	0.951783	1.26424	1.46821	0.999988	0.380311	0.0123385	0	0	1
NM_213654	A_24_P187954	25852	armadillo repeat containing 8	ARMC8	9.87841	1.00363	1.3626	1.63752	0.999988	0.336931	0.00690332	0	0	1
NM_014755	A_24_P294124	9792	SERTA domain containing 2	SERTAD2	10.6273	1.06782	1.15566	1.4156	0.999988	0.659986	0.0360584	0	0	1
NM_020787	A_23_P153037	57547	zinc finger protein 624	ZNF624	6.93473	1.02659	1.02686	0.599857	0.999988	0.998933	0.00509705	0	0	-1
NM_020666	A_23_P61674	57396	CDC-like kinase 4	CLK4	9.22163	1.00744	1.38448	1.59768	0.999988	0.169569	0.00529503	0	0	1
NM_004348	A_32_P161762	860	runt-related transcription factor 2	RUNX2	9.44387	1.05898	1.26407	1.48171	0.999988	0.375737	0.0105854	0	0	1
NM_022720	A_24_P113521	54487	DiGeorge syndrome critical region gene 8	DGCR8	10.9107	0.91879	0.858465	0.745375	0.999988	0.589813	0.0424071	0	0	-1
THC2549848	A_24_P579780	6305	SET binding factor 1	SBF1	11.3016	0.936203	0.930362	0.753512	0.999988	0.856083	0.0401813	0	0	-1
NM_015231	A_24_P922606	23279	nucleoporin 160kDa	NUP160	8.95391	0.989077	1.20512	1.46568	0.999988	0.549384	0.0218366	0	0	1
NM_006051	A_23_P110445	10307	amyloid beta (A4) precursor protein-binding, family B, member 3	APBB3	8.72783	1.08021	0.771236	0.700374	0.999988	0.358563	0.0147406	0	0	-1
NM_018046	A_23_P41970	55109	angiogenic factor with G patch and FHA domains 1	AGGF1	9.89097	0.807164	0.937731	0.669656	0.98159	0.933436	0.024721	0	0	-1
NM_005153	A_23_P100196	9100	ubiquitin specific peptidase 10	USP10	13.0457	0.886927	0.847682	0.721117	0.999988	0.556602	0.0276257	0	0	-1
NM_020784	A_23_P398836	57544	thioredoxin domain containing 16	TXNDC16	8.95593	0.956161	1.25014	1.31892	0.999988	0.327385	0.015298	0	0	1
NM_006902	A_23_P502731	5396	paired related homeobox 1	PRRX1	7.131	0.754542	0.980773	0.926265	0.0472528	0.998933	0.358387	-1	0	0
NM_006052	A_24_P254346	10311	Down syndrome critical region gene 3	DSCR3	11.8348	0.977415	1.15629	1.30549	0.999988	0.364433	0.00586482	0	0	1
NM_174976	A_24_P99175	283576	zinc finger, DHHC-type containing 22	ZDHHC22	7.1565	0.999379	1.0192	0.61831	0.999988	0.998933	0.0054648	0	0	-1
NM_018195	A_24_P21727	55216	chromosome 11 open reading frame 57	C11orf57	9.67552	0.963302	0.922849	0.674139	0.999988	0.917469	0.0438687	0	0	-1
NM_032649	A_23_P9869	84735	carnosine dipeptidase 1 (metallopeptidase M20 family)	CNDP1	7.09011	0.960972	0.971835	0.731444	0.999988	0.998933	0.0209473	0	0	-1
NM_007256	A_23_P150768	11309	solute carrier organic anion transporter family, member 2B1	SLCO2B1	6.90714	0.96741	0.806598	0.681402	0.999988	0.364433	0.00703618	0	0	-1
NM_001099	A_24_P46130	55	acid phosphatase, prostate	ACPP	9.61685	1.02366	1.21365	1.43534	0.999988	0.500715	0.0218276	0	0	1
NM_001116	A_23_P49443	115	adenylate cyclase 9	ADCY9	7.38325	1.09953	0.963375	2.06653	0.999988	0.998933	0.00574298	0	0	1
NM_058190	A_23_P61202	85395	chromosome 21 open reading frame 70	C21orf70	11.6063	1.07991	0.815164	0.762231	0.999988	0.415054	0.0387704	0	0	-1
NM_175064	A_24_P178396	441273	speedy homolog E2 (Xenopus laevis)	SPDYE2	7.19237	1.02952	0.472698	1.0073	0.999988	0.0254503	0.973895	0	-1	0
NM_139027	A_24_P172304	11093	ADAM metallopeptidase with thrombospondin type 1 motif, 13	ADAMTS13	6.84606	0.94333	1.02653	1.34515	0.999988	0.998933	0.00757672	0	0	1
NM_000911	A_23_P11752	4985	opioid receptor, delta 1	OPRD1	7.45721	1.04514	1.04359	0.710362	0.999988	0.920461	0.0373803	0	0	-1
Y11718	A_24_P915425	4240	milk fat globule-EGF factor 8 protein	MFGE8	6.7042	1.0325	0.3679	0.953402	0.999988	0.0214226	0.947365	0	-1	0
NM_133264	A_23_P366455	147179	WAS/WASL interacting protein family, member 2	WIPF2	11.8309	1.04206	1.23864	1.30472	0.999988	0.371528	0.0324426	0	0	1
NM_033151	A_23_P141076	85320	ATP-binding cassette, sub-family C (CFTR/MRP), member 11	ABCC11	7.04944	1.04346	0.674671	1.006	0.999988	0.0254503	0.973589	0	-1	0
NM_021569	A_23_P257962	2902	glutamate receptor, ionotropic, N-methyl D-aspartate 1	GRIN1	7.02598	1.00347	1.02956	0.704558	0.999988	0.998933	0.00574298	0	0	-1
NM_175711	A_23_P114134	10214	synovial sarcoma, X breakpoint 3	SSX3	7.05694	1.02534	1.04818	1.31364	0.999988	0.934411	0.00509705	0	0	1
NM_148179	A_23_P169409	138716	chromosome 9 open reading frame 23	C9orf23	13.3329	0.958401	0.894119	0.683793	0.999988	0.708349	0.0140487	0	0	-1
AI948509	A_24_P509306	55776	chromosome 6 open reading frame 64	C6orf64	7.06761	0.935849	0.96182	0.637632	0.999988	0.994456	0.00511378	0	0	-1
NM_003106	A_24_P379969	6657	SRY (sex determining region Y)-box 2	SOX2	7.3186	1.02067	0.410426	0.788376	0.999988	0.0214226	0.29264	0	-1	0
NM_004794	A_23_P147025	9363	RAB33A, member RAS oncogene family	RAB33A	12.3065	0.967876	0.889635	0.679388	0.999988	0.798426	0.0387704	0	0	-1
NM_058177	A_24_P206317	9734	histone deacetylase 9	HDAC9	6.75696	0.977827	0.992143	0.742946	0.999988	0.999184	0.0117894	0	0	-1
NM_001871	A_23_P6615	1360	carboxypeptidase B1 (tissue)	CPB1	6.69307	0.909572	0.934009	0.739074	0.999988	0.925804	0.0079162	0	0	-1
NM_024119	A_23_P38346	79132	DEXH (Asp-Glu-X-His) box polypeptide 58	DHX58	9.09001	0.973284	0.857392	0.69772	0.999988	0.583403	0.0186886	0	0	-1
NM_017857	A_24_P266734	54961	slingshot homolog 3 (Drosophila)	SSH3	9.51877	0.943116	0.702735	0.528699	0.999988	0.404878	0.0108725	0	0	-1
XM_001131332	A_24_P391960	730144	eukaryotic translation initiation factor 1 pseudogene	LOC730144	14.6193	1.09357	1.12561	1.31085	0.965572	0.379478	0.00509705	0	0	1
NM_198060	A_23_P402765	4892	nebulin-related anchoring protein	NRAP	7.14826	1.00444	0.731849	0.658323	0.999988	0.2741	0.00509705	0	0	-1
NM_052924	A_23_P87432	114822	rhophilin, Rho GTPase binding protein 1	RHPN1	11.9817	0.931471	0.851315	0.703573	0.999988	0.416627	0.00618571	0	0	-1
NM_005966	A_23_P209805	4664	NGFI-A binding protein 1 (EGR1 binding protein 1)	NAB1	9.52739	1.0014	1.18682	1.36641	0.999988	0.572289	0.0439008	0	0	1
NM_001039618	A_23_P203645	58487	CREB/ATF bZIP transcription factor	CREBZF	9.24531	0.9757	1.30122	1.6147	0.999988	0.380311	0.00858875	0	0	1
BC016934	A_24_P935819	6648	superoxide dismutase 2, mitochondrial	SOD2	7.3697	1.76057	1.04046	0.998854	0.0347643	0.998933	0.998044	1	0	0
NM_017922	A_23_P163113	55015	PRP39 pre-mRNA processing factor 39 homolog (S. cerevisiae)	PRPF39	9.66063	0.983129	1.25395	1.41019	0.999988	0.364433	0.0123385	0	0	1
NM_012091	A_24_P48139	23536	adenosine deaminase, tRNA-specific 1	ADAT1	8.33172	0.970308	0.781108	0.750182	0.999988	0.341115	0.0231511	0	0	-1
NM_001044369	A_32_P203404	125704	family with sequence similarity 69, member C	FAM69C	6.66589	0.962442	0.956705	0.421031	0.999988	0.998933	0.00557314	0	0	-1
NM_023008	A_23_P101332	65095	KRI1 homolog (S. cerevisiae)	KRI1	12.9169	1.006	0.81161	0.760718	0.999988	0.336931	0.0133356	0	0	-1
NM_172250	A_23_P144357	166785	methylmalonic aciduria (cobalamin deficiency) cblA type	MMAA	8.6786	0.948772	0.904343	0.713502	0.999988	0.793425	0.0206821	0	0	-1
NM_006910	A_23_P363206	5930	retinoblastoma binding protein 6	RBBP6	11.3741	0.896251	0.833809	0.586018	0.999988	0.573561	0.00712694	0	0	-1
BC032420	A_32_P30905	57705	WDFY family member 4	WDFY4	13.0963	0.99165	0.908372	0.730468	0.999988	0.68129	0.0127265	0	0	-1
NM_024548	A_23_P143952	79598	centrosomal protein 97kDa	CEP97	8.39632	0.942896	1.17363	1.38805	0.999988	0.635595	0.0494674	0	0	1
BC011266	A_24_P68183	93556	non-protein coding RNA 259	NCRNA00259	6.63577	1.05467	1.16502	1.42702	0.999988	0.674325	0.00565797	0	0	1
NM_138806	A_23_P41217	131450	CD200 receptor 1	CD200R1	8.22533	1.00819	1.17387	1.45289	0.999988	0.659194	0.039636	0	0	1
NM_002386	A_23_P329271	4157	melanocortin 1 receptor (alpha melanocyte stimulating hormone receptor)	MC1R	10.7442	0.974034	0.806189	0.651923	0.999988	0.61203	0.0448347	0	0	-1
NM_020663	A_23_P316012	57381	ras homolog gene family, member J	RHOJ	7.03374	0.992263	1.03574	1.46276	0.999988	0.988026	0.00509705	0	0	1
BC050694	A_23_P24275	55853	chromosome 10 open reading frame 110	C10orf110	8.01705	0.952202	0.894393	0.754245	0.999988	0.716217	0.0498461	0	0	-1
NM_001657	A_23_P259071	374	amphiregulin	AREG	7.0288	0.963209	0.606134	1.01672	0.999988	0.0364869	0.970215	0	-1	0
NM_182943	A_23_P211910	5352	procollagen-lysine, 2-oxoglutarate 5-dioxygenase 2	PLOD2	6.79827	0.72332	0.97891	0.976731	0.0297252	0.998933	0.919967	-1	0	0
NM_144575	A_24_P336983	92291	calpain 13	CAPN13	6.85045	0.986186	1.06185	1.31432	0.999988	0.90873	0.00574298	0	0	1
NM_197941	A_23_P213319	11174	ADAM metallopeptidase with thrombospondin type 1 motif, 6	ADAMTS6	7.59691	0.941585	1.11166	1.48478	0.999988	0.894557	0.00857469	0	0	1
BC039313	A_24_P92451	284861	hypothetical LOC284861	LOC284861	6.75623	1.01049	0.953585	0.612434	0.999988	0.998933	0.0110234	0	0	-1
AB075822	A_24_P943888	83743	glutamate-rich WD repeat containing 1	GRWD1	7.68755	1.06968	0.973946	1.59295	0.999988	0.988886	0.011535	0	0	1
NM_000651	A_23_P256821	1378	complement component (3b/4b) receptor 1 (Knops blood group)	CR1	6.76499	0.922646	1.01779	0.443052	0.999988	0.999184	0.00509705	0	0	-1
NM_024089	A_23_P128613	79070	KDEL (Lys-Asp-Glu-Leu) containing 1	KDELC1	6.91674	0.988218	0.968229	0.460062	0.999988	0.998933	0.00509705	0	0	-1
NR_003090	A_24_P182900	4336	myelin-associated oligodendrocyte basic protein	MOBP	7.03459	0.97549	1.01237	0.489764	0.999988	0.999184	0.00509705	0	0	-1
NM_030567	A_23_P30464	80758	proline rich 7 (synaptic)	PRR7	11.3854	1.06611	0.827506	0.674556	0.999988	0.626068	0.0434312	0	0	-1
NM_002971	A_23_P259741	6304	SATB homeobox 1	SATB1	13.624	0.857384	0.954529	0.720574	0.922596	0.91133	0.0095898	0	0	-1
NM_153692	A_23_P44421	203100	HtrA serine peptidase 4	HTRA4	6.92226	0.992023	0.952356	1.30996	0.999988	0.955755	0.00799089	0	0	1
NM_080874	A_24_P97559	140458	ankyrin repeat and SOCS box-containing 5	ASB5	7.21918	0.995579	0.45052	1.09032	0.999988	0.0214226	0.839247	0	-1	0
NM_014481	A_23_P256682	27301	APEX nuclease (apurinic/apyrimidinic endonuclease) 2	APEX2	12.2987	1.00738	0.839335	0.743261	0.999988	0.491576	0.0292558	0	0	-1
NM_147147	A_23_P502783	11149	blood vessel epicardial substance	BVES	6.71081	1.00162	0.970461	1.32162	0.999988	0.991806	0.00667367	0	0	1
NM_004397	A_23_P203201	1656	DEAD (Asp-Glu-Ala-Asp) box polypeptide 6	DDX6	8.68082	1.06371	1.23763	1.34308	0.999988	0.364433	0.0185297	0	0	1
NM_016140	A_23_P26386	51673	tubulin polymerization-promoting protein family member 3	TPPP3	7.03142	0.981844	0.951165	1.30699	0.999988	0.958662	0.00952323	0	0	1
NM_053055	A_23_P149375	117145	thioesterase superfamily member 4	THEM4	10.0632	0.930536	0.872876	0.744253	0.999988	0.430284	0.00690332	0	0	-1
NM_018466	A_23_P11279	79868	asparagine-linked glycosylation 13 homolog (S. cerevisiae)	ALG13	11.1853	0.970359	1.24251	1.36425	0.999988	0.28862	0.00768192	0	0	1
NM_005650	A_23_P424316	6942	transcription factor 20 (AR1)	TCF20	10.065	0.940545	1.03256	1.31335	0.999988	0.982839	0.0498004	0	0	1
NM_175839	A_23_P102731	54498	spermine oxidase	SMOX	8.93116	1.05945	1.14508	1.30601	0.999988	0.36819	0.00574298	0	0	1
NM_014033	A_23_P415021	25840	methyltransferase like 7A	METTL7A	10.2022	1.02852	1.27366	1.47522	0.999988	0.419327	0.0187293	0	0	1
NM_001872	A_23_P36901	1361	carboxypeptidase B2 (plasma)	CPB2	6.8604	0.609497	1.11387	0.97403	0.0297252	0.9028	0.944234	-1	0	0
NM_020769	A_23_P306352	57529	retrotransposon gag domain containing 1	RGAG1	6.12004	0.895213	0.970315	0.753411	0.999988	0.998933	0.0291952	0	0	-1
NM_022037	A_24_P417474	7072	TIA1 cytotoxic granule-associated RNA binding protein	TIA1	10.5843	1.01688	1.16083	1.41471	0.999988	0.661049	0.0407728	0	0	1
NM_024605	A_23_P21548	79658	Rho GTPase activating protein 10	ARHGAP10	6.66004	1.05593	0.937307	1.32348	0.999988	0.910252	0.00679127	0	0	1
NM_016649	A_24_P205263	51575	ESF1, nucleolar pre-rRNA processing protein, homolog (S. cerevisiae)	ESF1	9.82241	0.865487	1.00435	0.751884	0.889059	0.999184	0.00959141	0	0	-1
NM_020905	A_23_P90911	57665	retinol dehydrogenase 14 (all-trans/9-cis/11-cis)	RDH14	11.1721	0.989767	0.882056	0.691427	0.999988	0.775173	0.0489221	0	0	-1
U89331	A_23_P217698	6473	short stature homeobox	SHOX	6.98564	0.930086	1.00293	0.678784	0.999988	0.999184	0.00574298	0	0	-1
NM_173353	A_24_P129834	121278	tryptophan hydroxylase 2	TPH2	6.84656	1.06267	0.984673	1.3123	0.999988	0.998933	0.00855724	0	0	1
NM_024680	A_23_P35871	79733	E2F transcription factor 8	E2F8	10.9751	1.01106	1.42614	1.75509	0.999988	0.482042	0.0348524	0	0	1
NM_005627	A_23_P19673	6446	serum/glucocorticoid regulated kinase 1	SGK1	11.3094	0.941017	1.33646	1.714	0.999988	0.543568	0.0314866	0	0	1
BC024764	A_23_P349373	440073	IQ motif and Sec7 domain 3	IQSEC3	6.68452	0.891935	0.900717	1.40554	0.999988	0.949156	0.0498004	0	0	1
NM_198403	A_23_P330301	221938	monocyte to macrophage differentiation-associated 2	MMD2	7.18228	0.977409	0.454421	1.03743	0.999988	0.0214226	0.899637	0	-1	0
NM_152718	A_23_P52986	220001	von Willebrand factor C and EGF domains	VWCE	8.99508	0.941895	0.749566	0.56232	0.999988	0.542815	0.0231628	0	0	-1
AB007870	A_23_P332439	9818	nucleoporin like 1	NUPL1	9.65886	1.02404	1.47812	1.92563	0.999988	0.46416	0.0230295	0	0	1
NM_153201	A_24_P295745	3312	heat shock 70kDa protein 8	HSPA8	14.1743	0.975289	0.62445	0.493031	0.999988	0.495684	0.0484954	0	0	-1
NM_003416	A_23_P255805	7553	zinc finger protein 7	ZNF7	9.73999	0.904346	0.820163	0.724154	0.999988	0.396713	0.0143492	0	0	-1
BC033638	A_24_P419220	114769	caspase recruitment domain family, member 16	CARD16	6.71248	0.967453	0.988611	1.3306	0.999988	0.998933	0.00509705	0	0	1
NM_001005463	A_32_P160127	253738	early B-cell factor 3	EBF3	6.77864	0.941343	0.989246	0.768918	0.999988	0.998933	0.0100606	0	0	-1
NM_174900	A_23_P395582	132625	zinc finger protein 42 homolog (mouse)	ZFP42	7.07611	3.68569	1.01641	1.01012	0.0297252	0.999184	0.992105	1	0	0
NM_005967	A_23_P368187	4665	NGFI-A binding protein 2 (EGR1 binding protein 2)	NAB2	8.19294	1.07883	1.13714	1.45219	0.999988	0.684189	0.0210973	0	0	1
NM_145011	A_23_P381577	219749	zinc finger protein 25	ZNF25	9.1721	0.906379	0.881184	0.633251	0.999988	0.810069	0.0312899	0	0	-1
AK056119	A_32_P34516	286046	XK, Kell blood group complex subunit-related family, member 6	XKR6	6.41305	0.989237	1.04742	0.725471	0.999988	0.953461	0.00509705	0	0	-1
NM_020190	A_24_P11315	56944	olfactomedin-like 3	OLFML3	7.1713	1.04967	0.836524	1.41575	0.999988	0.802308	0.0320922	0	0	1
NM_005911	A_23_P401568	4144	methionine adenosyltransferase II, alpha	MAT2A	13.6154	0.971481	0.707503	0.48933	0.999988	0.614655	0.0391508	0	0	-1
NM_025130	A_23_P202427	80201	hexokinase domain containing 1	HKDC1	7.05336	1.01621	1.0152	0.680332	0.999988	0.998933	0.00872845	0	0	-1
NM_030891	A_23_P253597	81543	leucine rich repeat containing 3	LRRC3	6.75101	1.06736	0.966904	0.755885	0.999988	0.993789	0.0110079	0	0	-1
NM_001003702	A_24_P701776	445328	Rho guanine nucleotide exchange factor (GEF) 35	ARHGEF35	6.96854	1.00517	1.00336	1.31879	0.999988	0.999184	0.00799089	0	0	1
NM_006509	A_23_P55706	5971	v-rel reticuloendotheliosis viral oncogene homolog B	RELB	11.4971	1.0846	1.25966	1.65098	0.999988	0.607654	0.0308479	0	0	1
NM_000035	A_23_P32143	229	aldolase B, fructose-bisphosphate	ALDOB	6.44555	0.990979	0.874723	0.699119	0.999988	0.868041	0.0206827	0	0	-1
BC005066	A_32_P85279	100287590	hypothetical protein LOC100287590	LOC100287590	9.09489	0.999542	0.791791	0.691742	0.999988	0.49956	0.0421304	0	0	-1
NM_001039842	A_24_P45160	339229	chromosome 17 open reading frame 90	C17orf90	12.1754	1.03178	0.853477	0.750863	0.999988	0.553628	0.037843	0	0	-1
NM_012309	A_23_P334883	22941	SH3 and multiple ankyrin repeat domains 2	SHANK2	6.66279	0.99797	1.08182	1.31801	0.999988	0.894557	0.0105854	0	0	1
BC033117	A_32_P185317	645249	hypothetical LOC645249	LOC645249	6.76419	0.99699	1.00955	1.30446	0.999988	0.999184	0.0114889	0	0	1
NM_182707	A_24_P392110	440533	pregnancy specific beta-1-glycoprotein 8	PSG8	6.63685	1.14448	0.998618	1.30674	0.999988	0.999184	0.0102674	0	0	1
NM_152287	A_24_P133671	92822	zinc finger protein 276	ZNF276	9.44969	1.04519	1.23995	1.42944	0.999988	0.521508	0.0412117	0	0	1
BC001555	A_24_P179354	9360	peptidylprolyl isomerase G (cyclophilin G)	PPIG	7.70945	0.963105	1.22615	1.45371	0.999988	0.395665	0.0090928	0	0	1
AK057223	A_24_P922849	647589	hypothetical protein LOC647589	LOC647589	6.7652	1.10691	0.973671	1.40093	0.999988	0.998933	0.00574298	0	0	1
NM_001719	A_23_P68487	655	bone morphogenetic protein 7	BMP7	6.80745	0.937509	0.987594	0.760478	0.999988	0.998933	0.010842	0	0	-1
NM_152835	A_24_P405002	149420	PDLIM1 interacting kinase 1 like	PDIK1L	10.5173	0.959609	1.31492	1.35291	0.999988	0.364433	0.0416939	0	0	1
NM_152268	A_24_P54253	25973	prolyl-tRNA synthetase 2, mitochondrial (putative)	PARS2	10.4843	0.95219	0.749659	0.583283	0.999988	0.566746	0.0372152	0	0	-1
NM_005681	A_23_P74663	9015	TATA box binding protein (TBP)-associated factor, RNA polymerase I, A, 48kDa	TAF1A	9.95454	0.96297	1.28205	1.38166	0.999988	0.220464	0.00785401	0	0	1
NM_020124	A_23_P310372	56832	interferon, kappa	IFNK	6.90717	0.986646	0.999035	0.424536	0.999988	0.999657	0.00509705	0	0	-1
NM_178865	A_23_P147326	347735	serine incorporator 2	SERINC2	6.97589	0.992009	0.939478	0.713101	0.999988	0.940036	0.00574298	0	0	-1
AK002156	A_24_P102920	55339	WD repeat domain 33	WDR33	7.34848	1.01499	1.08888	1.98854	0.999988	0.967725	0.0148294	0	0	1
AI570240	A_32_P100365	54206	ERBB receptor feedback inhibitor 1	ERRFI1	7.70312	1.03033	0.836573	0.756878	0.999988	0.449153	0.0276257	0	0	-1
NM_145039	A_23_P343843	92806	CENPB DNA-binding domains containing 1	CENPBD1	9.42893	0.933987	0.811358	0.76627	0.999988	0.375304	0.0313423	0	0	-1
NM_020781	A_32_P151875	57541	zinc finger protein 398	ZNF398	11.7007	0.965295	1.19064	1.32728	0.999988	0.403701	0.015516	0	0	1
NM_031462	A_24_P194524	83692	CD99 molecule-like 2	CD99L2	7.03064	1.08937	0.99634	0.741102	0.999988	0.999184	0.00829915	0	0	-1
NM_172364	A_23_P353014	93589	calcium channel, voltage-dependent, alpha 2/delta subunit 4	CACNA2D4	10.032	0.961817	0.818666	0.631669	0.999988	0.403701	0.005366	0	0	-1
AK091366	A_23_P315354	285696	hypothetical LOC285696	LOC285696	6.86774	0.978701	0.999402	1.42816	0.999988	0.999586	0.005366	0	0	1
NM_005438	A_23_P322519	8061	FOS-like antigen 1	FOSL1	6.85885	1.08583	0.930959	0.75161	0.999988	0.873339	0.00565797	0	0	-1
NM_003107	A_24_P911676	6659	SRY (sex determining region Y)-box 4	SOX4	10.5702	0.978659	1.14038	1.30215	0.999988	0.549384	0.0238156	0	0	1
NM_007362	A_24_P157424	22916	nuclear cap binding protein subunit 2, 20kDa	NCBP2	13.3893	0.996122	1.27441	1.30795	0.999988	0.370335	0.0489743	0	0	1
CR749561	A_32_P117016	160428	aldehyde dehydrogenase 1 family, member L2	ALDH1L2	9.34713	0.944652	0.94508	0.709601	0.999988	0.751691	0.00509705	0	0	-1
NM_005113	A_23_P3193	9950	golgin A5	GOLGA5	9.90997	0.927346	0.901527	0.696079	0.999988	0.823157	0.0415804	0	0	-1
AA453520	A_24_P471531	196993	cancer/testis antigen 62	CT62	6.99223	1.02595	1.01033	1.359	0.999988	0.998933	0.00529503	0	0	1
NM_030949	A_23_P45011	81706	protein phosphatase 1, regulatory (inhibitor) subunit 14C	PPP1R14C	10.1338	1.007	1.15447	1.35197	0.999988	0.34804	0.00509705	0	0	1
NM_133334	A_23_P7301	7468	Wolf-Hirschhorn syndrome candidate 1	WHSC1	8.73897	0.951773	1.05637	1.40293	0.999988	0.899267	0.0123385	0	0	1
NM_003326	A_23_P126836	7292	tumor necrosis factor (ligand) superfamily, member 4	TNFSF4	10.2443	0.993416	1.24069	1.51793	0.999988	0.39641	0.0076384	0	0	1
NM_024576	A_23_P7791	79627	opioid growth factor receptor-like 1	OGFRL1	11.7516	0.999349	1.22843	1.41001	0.999988	0.545483	0.0486892	0	0	1
NM_006472	A_23_P97700	10628	thioredoxin interacting protein	TXNIP	12.8403	1.07895	1.72581	2.4376	0.999988	0.426646	0.0193235	0	0	1
NM_004506	A_32_P9963	3298	heat shock transcription factor 2	HSF2	12.1379	0.995399	1.16894	1.31961	0.999988	0.500174	0.0265515	0	0	1
NM_001008726	A_24_P301186	112840	WD repeat domain 89	WDR89	8.66719	0.932306	0.910894	0.752934	0.999988	0.79144	0.0496513	0	0	-1
NM_003068	A_23_P169039	6591	snail homolog 2 (Drosophila)	SNAI2	7.14423	1.57762	0.945461	1.05921	0.0395163	0.912724	0.703309	1	0	0
NM_018115	A_24_P397247	55153	SDA1 domain containing 1	SDAD1	10.2578	0.789934	0.830512	0.674316	0.929967	0.579892	0.0264067	0	0	-1
NM_182660	A_23_P160004	7404	ubiquitously transcribed tetratricopeptide repeat gene, Y-linked	UTY	7.01784	0.730506	1.00285	1.10049	0.0395163	0.999184	0.155658	-1	0	0
NM_178491	A_23_P395632	140902	R3H domain containing-like	R3HDML	6.97315	0.737631	0.982646	0.949181	0.0472528	0.998933	0.597601	-1	0	0
NM_001076680	A_23_P392126	201229	chromosome 17 open reading frame 108	C17orf108	9.44871	0.943766	0.885078	0.717261	0.999988	0.689143	0.0285865	0	0	-1
NM_032348	A_24_P353905	54587	matrix-remodelling associated 8	MXRA8	7.15366	1.00492	1.02467	1.31642	0.999988	0.998933	0.011535	0	0	1
NM_018385	A_24_P148657	55341	large subunit GTPase 1 homolog (S. cerevisiae)	LSG1	10.4114	0.772343	0.79559	0.634363	0.89743	0.494087	0.0153271	0	0	-1
NM_144676	A_23_P26570	146456	transmembrane emp24 protein transport domain containing 6	TMED6	7.74589	0.955352	0.92387	0.63151	0.999988	0.917426	0.0224578	0	0	-1
NM_001884	A_23_P7727	1404	hyaluronan and proteoglycan link protein 1	HAPLN1	6.97935	0.572091	0.989734	0.987775	0.048657	0.999184	0.965709	-1	0	0
NM_001008529	A_24_P324314	439921	matrix-remodelling associated 7	MXRA7	7.20508	1.08604	1.05214	1.30328	0.999988	0.978713	0.0273676	0	0	1
NM_032317	A_23_P157170	84277	DnaJ (Hsp40) homolog, subfamily C, member 30	DNAJC30	9.90347	1.08478	0.857315	0.763858	0.999988	0.527639	0.0363923	0	0	-1
NM_002104	A_23_P156218	3003	granzyme K (granzyme 3; tryptase II)	GZMK	6.77084	1.00982	1.01192	1.38495	0.999988	0.998933	0.00574298	0	0	1
NM_145286	A_23_P357983	161003	stomatin (EPB72)-like 3	STOML3	6.33108	1.05773	1.01212	0.752981	0.999988	0.998933	0.0125371	0	0	-1
NM_022135	A_23_P167017	64091	popeye domain containing 2	POPDC2	8.9458	0.964627	0.875496	0.746738	0.999988	0.53009	0.014591	0	0	-1
NM_001285	A_23_P51217	1179	chloride channel accessory 1	CLCA1	7.25228	0.715892	0.992772	0.920805	0.0297252	0.999184	0.622219	-1	0	0
AF035291	A_24_P734341	100287216	hypothetical LOC100287216	LOC100287216	7.10949	1.00517	0.959578	0.478941	0.999988	0.998933	0.00574298	0	0	-1
AK057762	A_23_P337778	157739	L-threonine dehydrogenase	TDH	7.01357	0.998149	0.236322	0.88601	0.999988	0.0214226	0.778412	0	-1	0
NM_001031712	A_24_P89509	60487	tRNA methyltransferase 11 homolog (S. cerevisiae)	TRMT11	10.6964	0.924908	1.07631	1.31435	0.999988	0.718261	0.0111454	0	0	1
NM_001030005	A_23_P117851	594855	complexin 3	CPLX3	7.05407	0.973226	1.02767	0.74114	0.999988	0.905717	0.00446516	0	0	-1
NM_012099	A_24_P267452	10849	CD3e molecule, epsilon associated protein	CD3EAP	11.3351	0.810821	0.822974	0.610586	0.999988	0.644223	0.0232334	0	0	-1
NM_005467	A_23_P161583	10003	N-acetylated alpha-linked acidic dipeptidase 2	NAALAD2	7.04201	1.00238	1.16375	0.705119	0.999988	0.447135	0.00640743	0	0	-1
NM_032871	A_24_P38951	84957	RELT tumor necrosis factor receptor	RELT	12.7981	1.04838	1.19236	1.37808	0.999988	0.552438	0.0364431	0	0	1
NM_005415	A_23_P165657	6574	solute carrier family 20 (phosphate transporter), member 1	SLC20A1	13.5694	1.0926	1.30837	1.43579	0.999988	0.27072	0.00883071	0	0	1
NM_020225	A_24_P163237	56977	storkhead box 2	STOX2	8.89635	0.883877	0.779166	0.653155	0.999988	0.500322	0.0187293	0	0	-1
BC063666	A_24_P180654	64764	cAMP responsive element binding protein 3-like 2	CREB3L2	12.637	1.00894	1.19625	1.40908	0.999988	0.541804	0.0275316	0	0	1
NM_144604	A_23_P3502	124245	zinc finger CCCH-type containing 18	ZC3H18	10.0103	0.9579	0.85497	0.736667	0.999988	0.554946	0.0286629	0	0	-1
NM_006912	A_23_P316601	6016	Ras-like without CAAX 1	RIT1	10.5718	1.0877	1.26978	1.55336	0.999988	0.403701	0.0095898	0	0	1
NM_152989	A_24_P925186	6660	SRY (sex determining region Y)-box 5	SOX5	6.88387	0.958011	1.87769	1.15668	0.999988	0.0214226	0.371038	0	1	0
NM_134470	A_23_P336554	3556	interleukin 1 receptor accessory protein	IL1RAP	9.29153	1.00554	1.39983	1.74144	0.999988	0.527639	0.0453228	0	0	1
NM_053017	A_23_P427122	116969	ADP-ribosyltransferase 5	ART5	7.0252	0.969776	0.982481	0.523301	0.999988	0.999184	0.00512626	0	0	-1
NM_003759	A_23_P22205	8671	solute carrier family 4, sodium bicarbonate cotransporter, member 4	SLC4A4	6.98228	0.974582	0.963855	1.65949	0.999988	0.966126	0.00509705	0	0	1
AB058761	A_32_P116556	84627	zinc finger protein 469	ZNF469	8.14089	1.00805	0.915848	0.696095	0.999988	0.804217	0.0172412	0	0	-1
NM_145008	A_23_P300220	219539	yippee-like 4 (Drosophila)	YPEL4	6.56903	1.0364	1.06356	0.766087	0.999988	0.928212	0.00891487	0	0	-1
NM_006191	A_23_P116679	5036	proliferation-associated 2G4, 38kDa	PA2G4	13.9529	0.839879	0.896506	0.720832	0.999988	0.779448	0.0470975	0	0	-1
NM_145727	A_24_P72178	80350	lipoprotein, Lp(a)-like 2 pseudogene	LPAL2	7.09367	0.996783	0.472382	0.48827	0.999988	0.102404	0.0119055	0	0	-1
NM_133378	A_23_P85269	7273	titin	TTN	6.83795	0.996348	1.02012	1.3097	0.999988	0.998933	0.00762028	0	0	1
NM_175834	A_24_P391625	338785	keratin 79	KRT79	6.82528	0.970858	1.08796	1.4626	0.999988	0.948213	0.0129989	0	0	1
NM_016267	A_23_P253123	51442	vestigial like 1 (Drosophila)	VGLL1	7.11141	0.868803	0.946775	1.47364	0.999988	0.972566	0.00655164	0	0	1
NM_005381	A_24_P754086	4691	nucleolin	NCL	13.6353	0.856821	0.877263	0.688582	0.999988	0.729815	0.0358097	0	0	-1
NM_004798	A_23_P17560	9371	kinesin family member 3B	KIF3B	7.78364	0.894201	0.780985	0.703186	0.999988	0.373984	0.019663	0	0	-1
NM_000393	A_32_P218734	1290	collagen, type V, alpha 2	COL5A2	7.0855	0.978956	1.03617	1.48061	0.999988	0.992735	0.00509705	0	0	1
NM_021871	A_24_P282251	2243	fibrinogen alpha chain	FGA	6.83195	0.933701	0.957448	1.34594	0.999988	0.960101	0.00512626	0	0	1
BC020858	A_24_P333567	100289341	similar to hCG2022304	LOC100289341	8.03566	0.985481	0.827511	0.762582	0.999988	0.442895	0.0372937	0	0	-1
NR_000035	A_23_P13102	120329	caspase 12 (gene/pseudogene)	CASP12	6.78893	0.982818	1.02759	0.589398	0.999988	0.998933	0.00509705	0	0	-1
NM_001001343	A_23_P306489	408263	chromosome 5 open reading frame 40	C5orf40	7.0558	1.00124	0.44819	0.98343	0.999988	0.0214226	0.959448	0	-1	0
NM_020526	A_23_P318464	2046	EPH receptor A8	EPHA8	7.03238	0.989696	0.968229	0.47133	0.999988	0.998933	0.0130804	0	0	-1
NM_139018	A_23_P55020	146722	CD300 molecule-like family member f	CD300LF	10.7276	1.10379	1.07416	1.33983	0.999988	0.780558	0.0135808	0	0	1
NM_001018055	A_24_P144504	79184	BRCA1/BRCA2-containing complex, subunit 3	BRCC3	10.3351	0.79847	0.87534	0.743779	0.856641	0.629596	0.0348524	0	0	-1
NM_002192	A_23_P122924	3624	inhibin, beta A	INHBA	13.3617	0.827196	0.895649	0.681879	0.999988	0.766981	0.0232142	0	0	-1
NM_001938	A_23_P391725	1810	down-regulator of transcription 1, TBP-binding (negative cofactor 2)	DR1	11.5607	1.05262	1.14399	1.30592	0.999988	0.454172	0.011013	0	0	1
NM_199136	A_32_P59673	340277	chromosome 7 open reading frame 46	C7orf46	7.03556	1.03724	0.966594	1.302	0.999988	0.804241	0.00816376	0	0	1
NM_052861	A_23_P7083	92070	chromosome 4 open reading frame 42	C4orf42	9.74598	0.993938	0.801173	0.625517	0.999988	0.432751	0.0076384	0	0	-1
NM_052890	A_23_P67669	114770	peptidoglycan recognition protein 2	PGLYRP2	6.68911	1.03153	0.919736	1.32228	0.999988	0.871799	0.00920821	0	0	1
AJ000096	A_24_P934477	874	carbonyl reductase 3	CBR3	6.96485	0.94905	1.03483	1.32868	0.999988	0.998933	0.026438	0	0	1
NM_138455	A_23_P111888	115908	collagen triple helix repeat containing 1	CTHRC1	7.02535	0.942083	1.19347	0.4986	0.999988	0.62529	0.00509705	0	0	-1
NM_007167	A_23_P201845	9204	zinc finger, MYM-type 6	ZMYM6	9.19433	0.83481	0.921129	0.756387	0.947856	0.812558	0.0414466	0	0	-1
NM_024090	A_23_P7361	79071	ELOVL family member 6, elongation of long chain fatty acids (FEN1/Elo2, SUR4/Elo3-like, yeast)	ELOVL6	6.94786	0.986412	0.766735	1.10066	0.999988	0.0214226	0.444403	0	-1	0
NM_020652	A_23_P89327	57335	zinc finger protein 286A	ZNF286A	6.73036	0.944466	0.999993	1.3105	0.999988	0.999982	0.00565797	0	0	1
NM_003878	A_23_P134910	8836	gamma-glutamyl hydrolase (conjugase, folylpolygammaglutamyl hydrolase)	GGH	6.31989	0.959657	1.01979	1.52352	0.999988	0.998933	0.00802349	0	0	1
NM_016144	A_23_P252403	51397	COMM domain containing 10	COMMD10	11.8288	0.957917	1.17754	1.36953	0.999988	0.594331	0.0438216	0	0	1
AK074056	A_24_P184937	79786	kelch-like 36 (Drosophila)	KLHL36	9.04233	0.966822	0.813641	0.73446	0.999988	0.482042	0.0433872	0	0	-1
NM_144718	A_23_P109733	152185	spindle and centriole associated protein 1	SPICE1	9.39138	1.01826	1.26524	1.44446	0.999988	0.370335	0.012569	0	0	1
AK093319	A_23_P339641	284124	hypothetical FLJ36000	FLJ36000	6.85816	0.992634	0.990785	0.664933	0.999988	0.999184	0.00565797	0	0	-1
NM_004001	A_23_P34644	2213	Fc fragment of IgG, low affinity IIb, receptor (CD32)	FCGR2B	7.21739	1.02385	0.946777	1.33462	0.999988	0.894557	0.00206711	0	0	1
NM_005875	A_23_P6891	10289	eukaryotic translation initiation factor 1B	EIF1B	12.2058	1.12591	1.56269	1.80756	0.999988	0.303061	0.0105854	0	0	1
NM_175854	A_23_P385938	255967	PAN3 poly(A) specific ribonuclease subunit homolog (S. cerevisiae)	PAN3	10.4047	0.964064	1.14973	1.32068	0.999988	0.428205	0.00920821	0	0	1
NM_004364	A_24_P224727	1050	CCAAT/enhancer binding protein (C/EBP), alpha	CEBPA	13.9962	1.0219	0.795275	0.733992	0.999988	0.443623	0.0470975	0	0	-1
NM_203370	A_23_P158470	389119	chromosome 3 open reading frame 54	C3orf54	11.158	0.97627	0.771292	0.699677	0.999988	0.364409	0.015298	0	0	-1
NM_005117	A_23_P427587	9965	fibroblast growth factor 19	FGF19	7.08046	0.985907	1.00483	0.531035	0.999988	0.999184	0.00509705	0	0	-1
NM_006649	A_23_P205216	10813	UTP14, U3 small nucleolar ribonucleoprotein, homolog A (yeast)	UTP14A	10.112	0.945127	0.76731	0.713347	0.999988	0.415202	0.0455418	0	0	-1
NM_152311	A_23_P127107	119467	clarin 3	CLRN3	6.91355	0.958087	1.0352	1.4571	0.999988	0.998401	0.00697839	0	0	1
CK300666	A_32_P182991	84289	inhibitor of growth family, member 5	ING5	7.04054	0.998156	0.977801	1.86765	0.999988	0.998933	0.00509705	0	0	1
NM_032778	A_23_P91827	84864	MYC induced nuclear antigen	MINA	11.0155	0.91181	0.834615	0.716835	0.999988	0.461273	0.015298	0	0	-1
NM_004970	A_23_P14892	3483	insulin-like growth factor binding protein, acid labile subunit	IGFALS	7.09681	0.93281	1.00354	1.30621	0.999988	0.999184	0.009317	0	0	1
NM_001011703	A_24_P941557	89853	family with sequence similarity 125, member B	FAM125B	7.21179	1.02613	1.19941	1.61704	0.999988	0.504292	0.0185297	0	0	1
NM_002218	A_23_P109881	3700	inter-alpha (globulin) inhibitor H4 (plasma Kallikrein-sensitive glycoprotein)	ITIH4	9.9814	1.00327	0.903914	0.727237	0.999988	0.671581	0.0133514	0	0	-1
NM_004259	A_23_P332042	9400	RecQ protein-like 5	RECQL5	8.95092	1.09343	0.794554	0.758017	0.999988	0.366554	0.0338163	0	0	-1
NM_033401	A_24_P27513	85445	contactin associated protein-like 4	CNTNAP4	6.96778	0.99159	1.01026	0.426599	0.999988	0.999184	0.00509705	0	0	-1
NM_001645	A_24_P109214	341	apolipoprotein C-I	APOC1	6.72961	1.02868	1.00886	1.32572	0.999988	0.999184	0.00894864	0	0	1
NM_004354	A_24_P80532	901	cyclin G2	CCNG2	7.53792	0.992809	1.12373	1.31646	0.999988	0.605493	0.0213132	0	0	1
R78502	A_32_P159877	7475	wingless-type MMTV integration site family, member 6	WNT6	7.15691	0.618403	1.00655	0.967118	0.048657	0.999184	0.809686	-1	0	0
AK093253	A_23_P107432	400579	FLJ35934	FLJ35934	8.54146	0.984777	0.860401	0.765083	0.999988	0.415718	0.0120691	0	0	-1
NM_003500	A_23_P10182	8309	acyl-CoA oxidase 2, branched chain	ACOX2	7.46576	0.981273	0.807636	1.81448	0.999988	0.680236	0.00878117	0	0	1
AB011154	A_23_P210323	23177	centrosomal protein 68kDa	CEP68	9.45356	0.878879	0.868535	0.743639	0.999988	0.587715	0.0298814	0	0	-1
NM_019022	A_23_P312224	54495	thioredoxin-related transmembrane protein 3	TMX3	9.15895	0.938303	1.20539	1.41408	0.999988	0.579892	0.0451279	0	0	1
NM_013290	A_24_P287941	29893	PSMC3 interacting protein	PSMC3IP	11.3112	1.02094	1.24647	1.64484	0.999988	0.667129	0.048714	0	0	1
BC010091	A_24_P916586	636	bicaudal D homolog 1 (Drosophila)	BICD1	9.24672	0.970486	1.26463	1.3713	0.999988	0.0855889	0.00509705	0	0	1
NM_018252	A_23_P717	55248	transmembrane protein 206	TMEM206	10.6413	1.04599	1.24624	1.3459	0.999988	0.177009	0.00595687	0	0	1
NM_030758	A_23_P321935	23762	oxysterol binding protein 2	OSBP2	6.67268	0.943682	1.01402	0.58278	0.999988	0.999184	0.00529503	0	0	-1
NM_000386	A_23_P310911	642	bleomycin hydrolase	BLMH	6.95101	1.00791	0.941915	1.30537	0.999988	0.900737	0.00565797	0	0	1
NM_014807	A_23_P353056	9854	C2CD2-like	C2CD2L	11.8076	1.07827	1.21967	1.42041	0.999988	0.566919	0.04643	0	0	1
NM_016061	A_23_P108835	51646	yippee-like 5 (Drosophila)	YPEL5	8.41566	0.995265	1.24137	1.58841	0.999988	0.585451	0.0270566	0	0	1
NM_130385	A_23_P161837	10335	murine retrovirus integration site 1 homolog	MRVI1	9.02648	0.942531	0.793908	0.590648	0.999988	0.571137	0.0177762	0	0	-1
NM_020208	A_24_P371331	54716	solute carrier family 6 (proline IMINO transporter), member 20	SLC6A20	7.00439	1.02142	0.985343	1.3973	0.999988	0.998933	0.00655164	0	0	1
AK098558	A_23_P390755	157777	chromosome 8 open reading frame 45	C8orf45	6.91939	0.987695	0.99694	1.53803	0.999988	0.999184	0.00511378	0	0	1
NM_001011658	A_23_P73660	6399	trafficking protein particle complex 2	TRAPPC2	10.7986	0.981151	1.14993	1.42271	0.999988	0.661366	0.0298861	0	0	1
AK002023	A_32_P60585	100287572	similar to hCG1996962	LOC100287572	9.51858	0.943523	0.803326	0.687706	0.999988	0.504292	0.0322229	0	0	-1
NM_018082	A_24_P321626	55703	polymerase (RNA) III (DNA directed) polypeptide B	POLR3B	9.96021	0.939697	0.802568	0.751879	0.999988	0.346184	0.0153271	0	0	-1
NM_021158	A_23_P210690	57761	tribbles homolog 3 (Drosophila)	TRIB3	14.0994	1.04382	0.959472	0.734972	0.999988	0.930304	0.0111672	0	0	-1
NM_175850	A_23_P28953	1789	DNA (cytosine-5-)-methyltransferase 3 beta	DNMT3B	10.4794	0.993789	0.949162	0.749331	0.999988	0.906813	0.0223372	0	0	-1
NM_015432	A_23_P345460	25894	pleckstrin homology domain containing, family G (with RhoGef domain) member 4	PLEKHG4	6.66405	1.04904	0.985651	0.739771	0.999988	0.998933	0.00509705	0	0	-1
NM_052957	A_23_P171237	93953	acidic repeat containing	ACRC	9.14985	0.874272	0.7305	0.52276	0.999988	0.502481	0.0147359	0	0	-1
NM_005215	A_23_P158708	1630	deleted in colorectal carcinoma	DCC	6.86824	0.95151	1.03554	1.41207	0.999988	0.997639	0.00920821	0	0	1
NM_014264	A_23_P155969	10733	polo-like kinase 4	PLK4	10.4302	0.88905	1.24968	1.3378	0.999988	0.37226	0.0267271	0	0	1
NM_033031	A_23_P171107	85417	cyclin B3	CCNB3	8.9784	0.93275	1.00471	0.72911	0.999988	0.999184	0.0106056	0	0	-1
NM_020438	A_23_P386764	57171	dolichyl pyrophosphate phosphatase 1	DOLPP1	11.4511	1.02199	1.19231	1.4134	0.999988	0.605092	0.0438687	0	0	1
NM_004171	A_23_P162068	6506	solute carrier family 1 (glial high affinity glutamate transporter), member 2	SLC1A2	6.85783	0.991197	0.998726	1.44809	0.999988	0.999184	0.00511378	0	0	1
NM_152447	A_23_P163195	145581	leucine rich repeat and fibronectin type III domain containing 5	LRFN5	6.88365	0.388343	0.897508	0.657528	0.0297252	0.907045	0.0843189	-1	0	0
NM_004177	A_23_P139143	6809	syntaxin 3	STX3	10.1672	0.964073	1.14238	1.38144	0.999988	0.67658	0.0400668	0	0	1
NM_153005	A_24_P8088	83732	RIO kinase 1 (yeast)	RIOK1	11.6303	0.818346	0.852804	0.759752	0.763742	0.472805	0.0214596	0	0	-1
NM_017541	A_23_P132738	1427	crystallin, gamma S	CRYGS	8.68373	0.935116	0.761401	0.623938	0.999988	0.482584	0.024511	0	0	-1
NM_024661	A_23_P69362	79714	coiled-coil domain containing 51	CCDC51	11.6382	0.983039	0.870463	0.758205	0.999988	0.618337	0.0474796	0	0	-1
NM_001024656	A_24_P690811	554235	aspartate dehydrogenase domain containing	ASPDH	7.27264	0.918571	0.861612	0.749846	0.999988	0.760218	0.021135	0	0	-1
NM_015465	A_23_P336513	25929	gem (nuclear organelle) associated protein 5	GEMIN5	10.4376	0.851641	0.831892	0.689912	0.999988	0.50869	0.0170392	0	0	-1
NM_017773	A_23_P438	54900	lymphocyte transmembrane adaptor 1	LAX1	7.10485	0.853191	1.02184	0.397628	0.999988	0.999184	0.00509705	0	0	-1
NM_178353	A_23_P339691	353135	late cornified envelope 1E	LCE1E	6.27616	0.946189	0.886495	1.42455	0.999988	0.891758	0.0201874	0	0	1
NM_144669	A_32_P19294	144423	glycosyltransferase 1 domain containing 1	GLT1D1	6.8767	1.0148	0.997813	0.379214	0.999988	0.999203	0.00509705	0	0	-1
NM_000691	A_23_P207213	218	aldehyde dehydrogenase 3 family, member A1	ALDH3A1	6.96365	0.986254	1.0042	0.625718	0.999988	0.999184	0.00529818	0	0	-1
NM_018368	A_23_P81660	55788	LMBR1 domain containing 1	LMBRD1	12.3741	0.957954	1.24549	1.4186	0.999988	0.426002	0.0210102	0	0	1
NM_022818	A_23_P77630	81631	microtubule-associated protein 1 light chain 3 beta	MAP1LC3B	10.181	0.99408	1.07575	1.34766	0.999988	0.867012	0.0395019	0	0	1
NM_182578	A_24_P331711	284486	thioesterase superfamily member 5	THEM5	13.531	0.942382	0.831412	0.702802	0.999988	0.525904	0.024721	0	0	-1
BC033082	A_24_P392723	114819	ciliary rootlet coiled-coil, rootletin pseudogene 3	CROCCP3	10.3948	0.972736	0.908465	0.724527	0.999988	0.752311	0.0230295	0	0	-1
NM_152543	A_23_P386964	152940	chromosome 4 open reading frame 45	C4orf45	6.85083	0.711979	1.01682	1.02882	0.0297252	0.998933	0.805905	-1	0	0
NM_019027	A_24_P226108	54502	RNA binding motif protein 47	RBM47	6.75618	1.00201	1.03186	1.36808	0.999988	0.998933	0.0103245	0	0	1
NM_030788	A_23_P43107	81501	transmembrane 7 superfamily member 4	TM7SF4	7.16734	0.951181	0.939061	0.438748	0.999988	0.960986	0.00509705	0	0	-1
NM_006096	A_23_P20494	10397	N-myc downstream regulated 1	NDRG1	13.4104	1.01333	0.865788	0.743683	0.999988	0.37226	0.00560987	0	0	-1
NM_023077	A_23_P347508	65260	chromosome 1 open reading frame 163	C1orf163	12.0821	0.972536	0.941211	0.718971	0.999988	0.929624	0.038769	0	0	-1
NM_017544	A_23_P11214	55922	NFKB repressing factor	NKRF	12.1786	0.929406	0.897408	0.718681	0.999988	0.754024	0.0349001	0	0	-1
NM_006763	A_23_P62901	7832	BTG family, member 2	BTG2	8.85809	1.04616	1.22937	1.47539	0.999988	0.555997	0.0333833	0	0	1
AI950749	A_24_P914750	55088	chromosome 10 open reading frame 118	C10orf118	6.79869	0.997138	0.761354	0.922301	0.999988	0.0368159	0.595644	0	-1	0
NM_022454	A_23_P82775	64321	SRY (sex determining region Y)-box 17	SOX17	6.53379	0.867689	0.951154	1.37702	0.999988	0.980582	0.0130896	0	0	1
NM_138446	A_23_P145817	115416	chromosome 7 open reading frame 30	C7orf30	14.0709	0.986209	0.864246	0.704161	0.999988	0.642793	0.0282923	0	0	-1
NM_130898	A_23_P63232	148327	cAMP responsive element binding protein 3-like 4	CREB3L4	9.99079	0.956202	0.821829	0.709485	0.999988	0.458821	0.0184649	0	0	-1
NM_006548	A_23_P95672	10644	insulin-like growth factor 2 mRNA binding protein 2	IGF2BP2	7.59499	1.04476	1.04524	0.750004	0.999988	0.960529	0.0167503	0	0	-1
NM_005079	A_23_P216257	7163	tumor protein D52	TPD52	7.02697	1.00469	1.00901	1.43659	0.999988	0.998933	0.00667367	0	0	1
AK123297	A_32_P179239	100129482	zinc finger protein 37B, pseudogene	ZNF37BP	10.7034	0.819863	0.877456	0.716757	0.977718	0.690259	0.0378917	0	0	-1
NM_001385	A_23_P20303	1807	dihydropyrimidinase	DPYS	6.80655	0.961621	1.01476	1.35501	0.999988	0.998933	0.00597381	0	0	1
NM_182848	A_23_P48350	9071	claudin 10	CLDN10	7.02037	1.02927	1.0458	0.541987	0.999988	0.998933	0.00582192	0	0	-1
NM_005791	A_23_P5586	10199	M-phase phosphoprotein 10 (U3 small nucleolar ribonucleoprotein)	MPHOSPH10	13.1725	0.795703	0.86797	0.702871	0.89743	0.654499	0.0287598	0	0	-1
NM_198527	A_23_P65830	374659	HD domain containing 3	HDDC3	11.8328	1.01972	0.839287	0.741365	0.999988	0.482042	0.0242108	0	0	-1
NM_015633	A_23_P390734	26127	FGFR1 oncogene partner 2	FGFR1OP2	10.3699	0.981125	1.33882	1.38269	0.999988	0.364433	0.0387704	0	0	1
NM_001824	A_23_P50250	1158	creatine kinase, muscle	CKM	7.02533	1.00233	2.26251	0.999458	0.999988	0.0214226	0.999209	0	1	0
NM_001564	A_23_P83736	3622	inhibitor of growth family, member 2	ING2	11.6075	1.04491	1.15466	1.41638	0.999988	0.676439	0.0403341	0	0	1
NM_016940	A_23_P91487	10069	RWD domain containing 2B	RWDD2B	8.89241	0.933092	0.866121	0.748132	0.999988	0.50869	0.016971	0	0	-1
NM_052934	A_23_P201248	115019	solute carrier family 26, member 9	SLC26A9	8.51245	0.997628	0.881064	0.736216	0.999988	0.559857	0.0126136	0	0	-1
AY007124	A_24_P145087	22984	programmed cell death 11	PDCD11	7.20539	1.03215	0.94506	0.641074	0.999988	0.991729	0.0115089	0	0	-1
NM_033419	A_23_P207077	93210	post-GPI attachment to proteins 3	PGAP3	7.05419	0.998755	0.35043	0.929983	0.999988	0.0214226	0.819691	0	-1	0
NM_145651	A_23_P27207	147199	secretoglobin, family 1C, member 1	SCGB1C1	6.78371	0.950334	1.01642	1.47685	0.999988	0.998933	0.00558839	0	0	1
NM_145234	A_23_P159893	91851	chordin-like 1	CHRDL1	7.60527	0.966123	0.99515	1.80062	0.999988	0.999184	0.0237414	0	0	1
AF130063	A_23_P424793	100129449	PRO2055	LOC100129449	6.70153	1.0353	1.00979	1.31959	0.999988	0.998933	0.00558839	0	0	1
NM_006040	A_23_P9711	9951	heparan sulfate (glucosamine) 3-O-sulfotransferase 4	HS3ST4	7.01102	1.00233	1.00057	0.557205	0.999988	0.999657	0.00618571	0	0	-1
NM_002121	A_24_P166443	3115	major histocompatibility complex, class II, DP beta 1	HLA-DPB1	7.19008	1.70732	0.803173	1.07432	0.0342002	0.458821	0.561544	1	0	0
NM_005082	A_24_P936767	7706	tripartite motif-containing 25	TRIM25	10.0606	0.885528	0.710038	0.680141	0.999988	0.358287	0.0304072	0	0	-1
NM_152417	A_32_P15464	137695	transmembrane protein 68	TMEM68	9.95932	1.00697	1.24194	1.41042	0.999988	0.358563	0.008726	0	0	1
NM_144680	A_23_P141302	7566	zinc finger protein 18	ZNF18	9.88808	0.886925	0.818686	0.653534	0.999988	0.498327	0.0123082	0	0	-1
NM_003182	A_23_P215283	6863	tachykinin, precursor 1	TAC1	6.99164	0.420602	1.00464	1.16569	0.0297252	0.999184	0.505887	-1	0	0
NM_181756	A_32_P99311	353355	zinc finger protein 233	ZNF233	6.89923	1.1314	1.006	1.31796	0.908541	0.999184	0.00768192	0	0	1
CR597846	A_24_P889103	440423	suppressor of zeste 12 homolog pseudogene	SUZ12P	9.07683	1.03274	1.34795	1.77563	0.999988	0.552963	0.029552	0	0	1
NM_004742	A_24_P75220	9223	membrane associated guanylate kinase, WW and PDZ domain containing 1	MAGI1	6.56846	0.953137	1.0162	1.5536	0.999988	0.99897	0.00997237	0	0	1
NM_003970	A_23_P258912	9172	myomesin (M-protein) 2, 165kDa	MYOM2	7.80157	0.930891	0.903802	0.762029	0.999988	0.606745	0.0128526	0	0	-1
NM_198539	A_24_P101304	374900	zinc finger protein 568	ZNF568	6.81204	0.968088	0.989079	0.742763	0.999988	0.999071	0.010741	0	0	-1
NM_015911	A_23_P97221	51058	zinc finger protein 691	ZNF691	8.60843	1.02083	0.835987	0.749695	0.999988	0.377394	0.0123082	0	0	-1
NM_024786	A_23_P256008	79844	zinc finger, DHHC-type containing 11	ZDHHC11	10.3858	0.987634	0.823917	0.720414	0.999988	0.358287	0.00667367	0	0	-1
NM_006898	A_23_P323180	3232	homeobox D3	HOXD3	7.19404	0.997254	0.419137	1.24614	0.999988	0.0214226	0.310085	0	-1	0
AK094181	A_23_P347131	51112	tetratricopeptide repeat domain 15	TTC15	9.29564	1.07153	0.815851	0.754133	0.999988	0.433428	0.0389823	0	0	-1
NM_005730	A_23_P81880	10106	CTD (carboxy-terminal domain, RNA polymerase II, polypeptide A) small phosphatase 2	CTDSP2	13.5496	1.02504	1.2375	1.52331	0.999988	0.599058	0.040747	0	0	1
NM_022774	A_23_P193	64789	defects in morphology 1 homolog (S. cerevisiae)	DEM1	9.57607	0.970754	0.889161	0.762575	0.999988	0.461078	0.00689074	0	0	-1
NM_030895	A_23_P60101	79943	zinc finger protein 696	ZNF696	9.08422	0.993733	0.828118	0.661833	0.999988	0.498327	0.0111037	0	0	-1
NM_002513	A_23_P152115	4832	non-metastatic cells 3, protein expressed in	NME3	9.77087	1.048	0.857964	0.752935	0.999988	0.563457	0.0378965	0	0	-1
NM_005830	A_23_P162807	10240	mitochondrial ribosomal protein S31	MRPS31	12.3536	0.94243	0.859527	0.708698	0.999988	0.55715	0.0155696	0	0	-1
AB002311	A_23_P133095	9693	Rap guanine nucleotide exchange factor (GEF) 2	RAPGEF2	10.5887	1.01912	1.16455	1.3618	0.999988	0.581259	0.0325116	0	0	1
NM_006163	A_23_P13753	4778	nuclear factor (erythroid-derived 2), 45kDa	NFE2	9.87612	1.06445	0.839103	0.699184	0.999988	0.633077	0.0495318	0	0	-1
NM_004429	A_24_P365807	1947	ephrin-B1	EFNB1	11.1443	1.07132	0.878401	0.720247	0.999988	0.697438	0.041845	0	0	-1
NM_138811	A_24_P12521	136895	chromosome 7 open reading frame 31	C7orf31	7.91154	0.917058	0.841906	0.691297	0.999988	0.420524	0.00667367	0	0	-1
NM_153448	A_23_P325606	80712	ESX homeobox 1	ESX1	6.80048	1.01177	0.999079	1.31621	0.999988	0.999184	0.00574298	0	0	1
NM_024805	A_23_P153086	79863	chromosome 18 open reading frame 22	C18orf22	12.074	0.98111	0.870708	0.687493	0.999988	0.644183	0.0178778	0	0	-1
NM_004983	A_23_P379601	3765	potassium inwardly-rectifying channel, subfamily J, member 9	KCNJ9	6.85486	1.02685	0.959215	1.41038	0.999988	0.973782	0.00509705	0	0	1
NM_033402	A_24_P307695	85444	leucine rich repeat and coiled-coil domain containing 1	LRRCC1	9.83501	0.654951	0.940126	0.649447	0.311305	0.943543	0.0207204	0	0	-1
NM_003873	A_24_P135322	8829	neuropilin 1	NRP1	8.44232	0.998393	1.10891	1.32124	0.999988	0.713539	0.0380374	0	0	1
NM_007173	A_23_P150789	11098	protease, serine, 23	PRSS23	6.90262	0.96626	1.03797	1.34617	0.999988	0.970027	0.00509705	0	0	1
NM_213600	A_24_P147169	255189	phospholipase A2, group IVF	PLA2G4F	7.22746	0.537843	0.971046	1.18395	0.0447574	0.998933	0.350865	-1	0	0
NM_003783	A_23_P493	8707	UDP-Gal:betaGlcNAc beta 1,3-galactosyltransferase, polypeptide 2	B3GALT2	6.89881	0.978721	1.01865	1.31225	0.999988	0.998933	0.00627177	0	0	1
NM_001004023	A_23_P12282	8444	dual-specificity tyrosine-(Y)-phosphorylation regulated kinase 3	DYRK3	9.78049	0.960714	0.848587	0.709334	0.999988	0.644183	0.0494674	0	0	-1
NM_153634	A_24_P56240	144402	copine VIII	CPNE8	8.97842	0.940705	1.21561	1.4607	0.999988	0.519391	0.0213659	0	0	1
NM_015257	A_24_P126628	23306	transmembrane protein 194A	TMEM194A	10.9237	1.01363	1.19726	1.32288	0.999988	0.505316	0.0469956	0	0	1
NM_052813	A_23_P500433	64170	caspase recruitment domain family, member 9	CARD9	11.047	0.950304	0.947234	0.750219	0.999988	0.936417	0.0499213	0	0	-1
AF086097	A_24_P835763	51585	PCF11, cleavage and polyadenylation factor subunit, homolog (S. cerevisiae)	PCF11	9.82867	0.946966	1.1927	1.35299	0.999988	0.376345	0.00973073	0	0	1
NM_006274	A_23_P123853	6363	chemokine (C-C motif) ligand 19	CCL19	7.19198	0.550046	0.965531	1.1967	0.0297252	0.998933	0.211521	-1	0	0
NM_006630	A_23_P153286	10780	zinc finger protein 234	ZNF234	7.1318	0.93594	0.398494	0.932596	0.999988	0.0256078	0.915285	0	-1	0
NM_025211	A_23_P94546	80318	G kinase anchoring protein 1	GKAP1	8.4508	0.94133	1.1874	1.39521	0.999988	0.531801	0.0245997	0	0	1
NM_019885	A_23_P210109	56603	cytochrome P450, family 26, subfamily B, polypeptide 1	CYP26B1	6.95417	0.962163	0.999136	0.762961	0.999988	0.999657	0.0484866	0	0	-1
BC021928	A_24_P205184	284260	hypothetical LOC284260	LOC284260	7.01328	0.964023	1.03574	1.35579	0.999988	0.987809	0.00679127	0	0	1
NM_152595	A_23_P420334	161779	piggyBac transposable element derived 4	PGBD4	8.86845	0.877374	0.873361	0.695444	0.999988	0.6899	0.0308479	0	0	-1
NM_005518	A_23_P103588	3158	3-hydroxy-3-methylglutaryl-CoA synthase 2 (mitochondrial)	HMGCS2	7.14367	0.773566	1.00753	0.610868	0.723622	0.999184	0.00574298	0	0	-1
NM_005752	A_23_P26404	10143	C-type lectin domain family 3, member A	CLEC3A	6.75808	0.995891	2.094	0.975261	0.999988	0.0230522	0.933414	0	1	0
NM_015506	A_24_P83586	25974	methylmalonic aciduria (cobalamin deficiency) cblC type, with homocystinuria	MMACHC	8.19828	0.976976	0.928577	0.755451	0.999988	0.813663	0.0277064	0	0	-1
NM_002052	A_23_P384761	2626	GATA binding protein 4	GATA4	6.65597	0.980885	0.970735	1.31278	0.999988	0.993764	0.00762028	0	0	1
NM_003442	A_23_P203564	7702	zinc finger protein 143	ZNF143	10.2149	0.978472	1.15775	1.30076	0.999988	0.370335	0.0076384	0	0	1
NM_022080	A_23_P109193	63908	N-ethylmaleimide-sensitive factor attachment protein, beta	NAPB	7.31629	0.973852	0.972046	1.32316	0.999988	0.991117	0.0465252	0	0	1
BC017770	A_23_P305335	114814	gonadotropin-releasing hormone (type 2) receptor 2	GNRHR2	8.00754	0.998305	1.20953	1.38517	0.999988	0.379478	0.0102595	0	0	1
NM_007212	A_24_P199500	6045	ring finger protein 2	RNF2	9.26193	1.07914	1.22562	1.36529	0.999988	0.396746	0.0186141	0	0	1
NM_006229	A_23_P35484	5407	pancreatic lipase-related protein 1	PNLIPRP1	7.06701	0.622694	0.993109	1.07361	0.0447574	0.999184	0.528294	-1	0	0
NM_018335	A_24_P53025	55778	zinc finger protein 839	ZNF839	8.41214	0.926838	0.771565	0.723225	0.999988	0.216091	0.00889149	0	0	-1
NM_018837	A_23_P154605	55959	sulfatase 2	SULF2	6.91111	0.973794	1.04277	0.749698	0.999988	0.973086	0.00747197	0	0	-1
AK021570	A_32_P58201	158219	tetratricopeptide repeat domain 39B	TTC39B	7.05091	0.890053	0.851636	2.28453	0.999988	0.923897	0.00529503	0	0	1
CA418661	A_32_P28664	4060	lumican	LUM	6.78522	0.999259	0.968527	1.40856	0.999988	0.989755	0.00509705	0	0	1
NM_024546	A_23_P25638	79596	ring finger protein 219	RNF219	12.8136	0.925639	1.17749	1.35118	0.999988	0.49956	0.0227699	0	0	1
NM_014415	A_23_P109774	27107	zinc finger and BTB domain containing 11	ZBTB11	11.242	0.965615	1.29949	1.4011	0.999988	0.336931	0.0146699	0	0	1
AL833177	A_24_P128085	54542	ring finger and CCCH-type zinc finger domains 2	RC3H2	7.91049	0.978461	1.08132	1.31954	0.999988	0.801303	0.0305642	0	0	1
AL713660	A_24_P282377	202025	hypothetical protein DKFZp667E0512	DKFZp667E0512	8.62455	0.904975	0.746944	0.574293	0.999988	0.51247	0.0218276	0	0	-1
NM_004288	A_23_P90626	9595	cytohesin 1 interacting protein	CYTIP	10.2182	1.03177	1.16162	1.4624	0.999988	0.641333	0.0221833	0	0	1
NM_004697	A_23_P60537	9128	PRP4 pre-mRNA processing factor 4 homolog (yeast)	PRPF4	11.9104	0.970807	0.796029	0.722082	0.999988	0.259145	0.00693824	0	0	-1
NM_002237	A_23_P210581	3755	potassium voltage-gated channel, subfamily G, member 1	KCNG1	8.58506	0.970716	0.971865	0.767848	0.999988	0.972316	0.0207753	0	0	-1
NM_194463	A_24_P340036	79589	ring finger protein 128	RNF128	6.89101	0.97607	0.956838	0.703998	0.999988	0.980168	0.00595687	0	0	-1
NM_207366	A_32_P27698	346288	septin 14	SEPT14	8.86861	0.882689	0.854056	0.729426	0.999988	0.567633	0.0290455	0	0	-1
NM_001024847	A_23_P211957	7048	transforming growth factor, beta receptor II (70/80kDa)	TGFBR2	11.4912	0.942434	1.1523	1.42897	0.999988	0.695063	0.0410917	0	0	1
AK131409	A_23_P27404	284371	zinc finger protein 841	ZNF841	7.28888	0.923956	1.97705	0.927254	0.999988	0.0256078	0.629875	0	1	0
NM_004621	A_23_P127547	7225	transient receptor potential cation channel, subfamily C, member 6	TRPC6	7.16908	0.467475	1.02886	1.32059	0.0297252	0.998933	0.156984	-1	0	0
NM_054112	A_23_P17548	117285	defensin, beta 118	DEFB118	6.40423	0.966457	0.968883	1.68916	0.999988	0.998933	0.00558839	0	0	1
NM_024583	A_23_P17012	79634	secernin 3	SCRN3	7.01704	1.02095	0.995463	1.41009	0.999988	0.999184	0.0075811	0	0	1
AK128592	A_23_P372496	201625	dynein, axonemal, heavy chain 12	DNAH12	6.67201	0.963226	0.983802	1.45216	0.999988	0.998933	0.00509705	0	0	1
NM_000702	A_23_P148879	477	ATPase, Na+/K+ transporting, alpha 2 polypeptide	ATP1A2	6.71773	0.973205	1.00686	1.30147	0.999988	0.999184	0.00857469	0	0	1
NM_133492	A_23_P38952	125981	alkaline ceramidase 1	ACER1	6.98546	0.879289	0.667867	0.673534	0.999988	0.463475	0.0186563	0	0	-1
NM_019601	A_23_P314101	56241	sushi domain containing 2	SUSD2	7.43526	0.805212	0.912001	0.492025	0.999988	0.98101	0.00690332	0	0	-1
XR_015400	A_32_P107797	728640	family with sequence similarity 133, member B pseudogene	LOC728640	9.82127	0.869428	0.914474	0.739088	0.999988	0.784879	0.0309206	0	0	-1
AJ301561	A_24_P916091	83647	chromosome 8 open reading frame 8	C8orf8	6.80163	1.00492	0.993637	1.31208	0.999988	0.999184	0.00558839	0	0	1
NM_012454	A_24_P303454	26230	T-cell lymphoma invasion and metastasis 2	TIAM2	9.5733	0.946499	0.844155	0.689236	0.999988	0.630464	0.0366091	0	0	-1
NM_203434	A_24_P383450	389792	immediate early response 5-like	IER5L	10.3245	1.04372	0.690249	0.564428	0.999988	0.369871	0.0127213	0	0	-1
NR_001541	A_23_P34209	83863	testis-specific transcript, Y-linked 5 (non-protein coding)	TTTY5	7.06851	1.0559	0.443627	0.899215	0.999988	0.0215851	0.654219	0	-1	0
NM_032563	A_23_P115519	84648	late cornified envelope 3D	LCE3D	7.41258	1.34187	0.948512	1.56443	0.999988	0.981239	0.0464527	0	0	1
BC026359	A_24_P925389	285755	peptidylprolyl isomerase (cyclophilin)-like 6	PPIL6	6.78729	0.967763	0.995278	0.71429	0.999988	0.999184	0.00574298	0	0	-1
NM_024863	A_23_P259166	79921	transcription elongation factor A (SII)-like 4	TCEAL4	7.26743	1.00927	1.06006	1.99464	0.999988	0.998933	0.018566	0	0	1
BC039509	A_32_P75681	643401	hypothetical protein LOC643401	LOC643401	8.76155	0.844911	0.892741	0.514223	0.999988	0.814601	0.00574298	0	0	-1
BC067871	A_24_P478726	150383	chromosome 22 open reading frame 40	C22orf40	11.4694	0.976535	0.849224	0.629884	0.999988	0.695194	0.0259746	0	0	-1
NM_014167	A_32_P120084	29080	coiled-coil domain containing 59	CCDC59	11.4609	0.865332	0.895001	0.718325	0.999988	0.690288	0.0201529	0	0	-1
NM_018932	A_24_P405960	56124	protocadherin beta 12	PCDHB12	7.32372	1.05102	0.975361	0.677979	0.999988	0.94658	0.00206711	0	0	-1
NM_003469	A_24_P88696	7857	secretogranin II	SCG2	6.12163	0.997801	0.973955	1.68426	0.999988	0.998933	0.0121707	0	0	1
NM_024954	A_23_P161501	80019	ubiquitin domain containing 1	UBTD1	7.57542	1.10242	0.660469	0.675047	0.999988	0.573899	0.0204466	0	0	-1
AF268617	A_24_P383640	642559	POU class 5 homeobox 1 pseudogene 3	POU5F1P3	7.25731	0.950736	0.592841	1.09392	0.999988	0.0478423	0.79527	0	-1	0
NM_001001661	A_24_P941166	155054	zinc finger protein 425	ZNF425	8.14449	0.907801	0.823641	0.676689	0.999988	0.498327	0.0152616	0	0	-1
NM_015935	A_23_P201676	51603	methyltransferase like 13	METTL13	9.95418	1.04381	0.780183	0.724082	0.999988	0.425967	0.0466447	0	0	-1
NM_145170	A_23_P326931	118491	tetratricopeptide repeat domain 18	TTC18	8.45208	0.960887	0.920825	0.579219	0.999988	0.960489	0.0439635	0	0	-1
NM_033284	A_23_P114466	90665	transducin (beta)-like 1, Y-linked	TBL1Y	9.1474	0.944832	0.919857	0.690406	0.999988	0.710141	0.00577517	0	0	-1
NM_198150	A_23_P312536	153642	arylsulfatase family, member K	ARSK	7.50529	1.09817	1.09504	1.31359	0.999988	0.925302	0.00686617	0	0	1
BC098294	A_24_P164505	100129396	family with sequence similarity 106, member A-like	FAM106C	7.23587	0.991014	0.972636	0.757202	0.999988	0.998933	0.0206827	0	0	-1
NM_152761	A_23_P413157	254158	chromosome X open reading frame 58	CXorf58	6.82416	1.0026	0.986753	0.653385	0.999988	0.998933	0.00509705	0	0	-1
NM_173484	A_23_P434968	128209	Kruppel-like factor 17	KLF17	6.9486	0.964428	0.973684	0.65883	0.999988	0.998933	0.00920821	0	0	-1
AK123849	A_24_P904484	283174	hypothetical LOC283174	LOC283174	6.81875	0.675847	0.982091	1.04112	0.0297252	0.998933	0.736828	-1	0	0
NM_080744	A_23_P8571	136853	scavenger receptor cysteine rich domain containing, group B (4 domains)	SRCRB4D	9.24728	1.01919	0.948418	0.657048	0.999988	0.941785	0.0117413	0	0	-1
BC038368	A_24_P794529	285389	hypothetical LOC285389	LOC285389	6.90316	0.977543	0.985814	0.683351	0.999988	0.998933	0.00206711	0	0	-1
NM_014044	A_23_P252700	25972	unc-50 homolog (C. elegans)	UNC50	12.503	0.915478	0.852118	0.749293	0.999988	0.566919	0.0428569	0	0	-1
NM_153359	A_23_P372988	163154	proline rich 22	PRR22	8.80018	1.07521	0.821281	0.735821	0.999988	0.449683	0.0278392	0	0	-1
NM_181534	A_23_P15786	147183	keratin 25	KRT25	7.05588	0.988725	1.10022	0.532035	0.999988	0.835967	0.0052818	0	0	-1
NM_001012970	A_32_P8925	200159	chromosome 1 open reading frame 100	C1orf100	6.90589	0.987251	0.949449	0.766883	0.999988	0.997639	0.0417471	0	0	-1
NM_004695	A_23_P159125	9121	solute carrier family 16, member 5 (monocarboxylic acid transporter 6)	SLC16A5	9.7258	0.964688	0.890199	0.759735	0.999988	0.618337	0.0243186	0	0	-1
BC012888	A_24_P367752	3340	N-deacetylase/N-sulfotransferase (heparan glucosaminyl) 1	NDST1	8.32293	1.04147	1.25441	1.61922	0.999988	0.58178	0.0267952	0	0	1
NM_004507	A_23_P156977	3364	HUS1 checkpoint homolog (S. pombe)	HUS1	10.0313	1.02677	1.20093	1.46825	0.999988	0.488983	0.0117413	0	0	1
NM_153246	A_24_P115096	221416	chromosome 6 open reading frame 223	C6orf223	7.06991	1.0132	0.973562	1.31531	0.999988	0.959573	0.0212363	0	0	1
NM_152260	A_23_P309850	27079	RNA pseudouridylate synthase domain containing 2	RPUSD2	12.5949	0.932071	0.810398	0.617666	0.999988	0.65566	0.0406746	0	0	-1
NM_020715	A_24_P134850	57475	pleckstrin homology domain containing, family H (with MyTH4 domain) member 1	PLEKHH1	7.71495	0.957971	0.990329	0.679411	0.999988	0.999184	0.0381886	0	0	-1
NR_000008	A_24_P564824	9304	small nucleolar RNA, C/D box 22	SNORD22	10.1214	0.988904	0.831475	0.692736	0.999988	0.603223	0.0411218	0	0	-1
NM_002201	A_23_P32404	3669	interferon stimulated exonuclease gene 20kDa	ISG20	10.8791	0.946768	0.867476	0.768953	0.999988	0.482042	0.0184112	0	0	-1
NM_145867	A_24_P397294	4056	leukotriene C4 synthase	LTC4S	7.70789	1.02455	1.14174	1.74233	0.999988	0.864448	0.0349001	0	0	1
NM_014140	A_23_P131337	50485	SWI/SNF related, matrix associated, actin dependent regulator of chromatin, subfamily a-like 1	SMARCAL1	9.4786	0.997083	0.89805	0.729074	0.999988	0.775617	0.0492176	0	0	-1
AF119910	A_23_P430156	55415	hypothetical protein PRO2964	PRO2964	6.9082	0.969357	0.345251	0.960611	0.999988	0.0214226	0.903564	0	-1	0
AK097517	A_24_P50972	283767	golgin A6 family-like 1	GOLGA6L1	8.82965	0.949229	0.789814	0.649451	0.999988	0.565277	0.0400722	0	0	-1
NM_152387	A_23_P309515	130535	potassium channel tetramerisation domain containing 18	KCTD18	8.40732	0.923013	0.844552	0.701804	0.999988	0.572289	0.0252431	0	0	-1
NM_001007794	A_24_P233944	10390	choline/ethanolamine phosphotransferase 1	CEPT1	9.1542	1.00477	1.12027	1.32422	0.999988	0.644091	0.0253591	0	0	1
NM_001963	A_23_P155979	1950	epidermal growth factor	EGF	7.18925	0.961985	1.09386	0.735618	0.999988	0.864922	0.00779775	0	0	-1
NM_001008572	A_23_P120970	25809	tubulin tyrosine ligase-like family, member 1	TTLL1	8.54271	0.951196	0.936531	0.740357	0.999988	0.580672	0.00404356	0	0	-1
NM_014685	A_23_P54846	9709	homocysteine-inducible, endoplasmic reticulum stress-inducible, ubiquitin-like domain member 1	HERPUD1	11.7642	0.996472	0.847426	0.651803	0.999988	0.545081	0.00883071	0	0	-1
NM_015082	A_24_P266131	23105	follistatin-like 4	FSTL4	7.00982	0.971388	0.982776	0.448488	0.999988	0.999184	0.00509705	0	0	-1
NM_030615	A_23_P59410	3834	kinesin family member 25	KIF25	10.0006	0.934694	0.784001	0.626955	0.999988	0.495684	0.0183666	0	0	-1
AK057458	A_24_P359043	729866	hCG1994895	LOC729866	7.18732	1.02229	0.437795	0.667974	0.999988	0.0245017	0.0667409	0	-1	0
NM_006217	A_23_P132826	5276	serpin peptidase inhibitor, clade I (pancpin), member 2	SERPINI2	7.06821	0.667324	0.977116	0.918315	0.0310976	0.998933	0.312217	-1	0	0
NM_021071	A_23_P116902	420	ADP-ribosyltransferase 4 (Dombrock blood group)	ART4	7.29545	0.562785	0.95566	1.03583	0.0297252	0.961449	0.759323	-1	0	0

## Sheet: UNBS_med_All_Genes.txt
Accession	ProbeID	ENTREZID	GENENAME	SYMBOL	Amean	FC.3	pBH.3	FC.6	pBH.6	FC.9	pBH.9	UNBS_vs_control_0h	UNBS_vs_control_3h	UNBS_vs_control_6h	UNBS_vs_control_9h
NM_023929	A_24_P64071	65986	zinc finger and BTB domain containing 10	ZBTB10	6.92342	1.09804	0.676042	1.04146	0.694223	1.0335	0.753132	0	0	0	0
NM_006292	A_23_P75839	7251	tumor susceptibility gene 101	TSG101	11.5015	0.945966	0.999988	1.00303	0.999184	1.03693	0.798421	0	0	0	0
NM_015915	A_23_P88351	51062	atlastin GTPase 1	ATL1	7.74804	0.944737	0.977718	1.02535	0.843842	0.94113	0.159902	0	0	0	0
NM_030971	A_23_P161231	81855	sideroflexin 3	SFXN3	7.43475	1.01892	0.999988	0.967004	0.973978	0.91407	0.441203	0	0	0	0
NM_147777	A_24_P198217	29907	sorting nexin 15	SNX15	7.76226	1.00326	0.999988	0.642934	0.617849	1.04084	0.960847	0	0	0	0
NM_005957	A_23_P400078	4524	methylenetetrahydrofolate reductase (NAD(P)H)	MTHFR	9.21316	1.02646	0.999988	1.06836	0.482042	1.08072	0.0983515	0	0	0	0
NM_013265	A_23_P104641	738	chromosome 11 open reading frame 2	C11orf2	11.241	1.10813	0.999988	0.906024	0.621632	0.988945	0.942868	0	0	0	0
NM_000677	A_23_P137931	140	adenosine A3 receptor	ADORA3	7.12792	0.982634	0.999988	0.960058	0.998933	1.02955	0.926175	-1	0	0	0
BC036527	A_23_P348936	119437	CTAGE family, member 7, pseudogene	CTAGE7P	8.85017	0.949401	0.999988	1.04606	0.891758	0.938976	0.532268	0	0	0	0
NM_005238	A_24_P751074	2113	v-ets erythroblastosis virus E26 oncogene homolog 1 (avian)	ETS1	8.33778	0.922473	0.999988	0.936525	0.829547	0.849112	0.132919	0	0	0	0
NM_152698	A_24_P34568	205147	family with sequence similarity 123C	FAM123C	7.8132	1.01992	0.999988	0.97202	0.928712	1.10381	0.158342	0	0	0	0
NM_005652	A_23_P417200	7014	telomeric repeat binding factor 2	TERF2	9.24842	1.01268	0.999988	0.799051	0.460046	0.795365	0.125641	0	0	0	0
AF516696	A_23_P147166	55799	calcium channel, voltage-dependent, alpha 2/delta subunit 3	CACNA2D3	8.23092	0.940298	0.999988	1.03599	0.915883	0.943016	0.504495	0	0	0	0
NM_052909	A_23_P81640	153478	pleckstrin homology domain containing, family G (with RhoGef domain) member 4B	PLEKHG4B	7.05629	1.00391	0.999988	1.0211	0.957323	1.0715	0.160139	0	0	0	0
NM_000841	A_23_P70588	2914	glutamate receptor, metabotropic 4	GRM4	7.14495	1.00224	0.999988	1.03849	0.975115	0.905052	0.362302	0	0	0	0
NM_016362	A_23_P40956	51738	ghrelin/obestatin prepropeptide	GHRL	8.24048	0.920058	0.999988	0.885969	0.467724	0.762168	0.00774568	0	0	0	-1
NM_012164	A_23_P254648	26190	F-box and WD repeat domain containing 2	FBXW2	9.33428	0.971898	0.999988	0.89245	0.498327	0.938324	0.472426	0	0	0	0
AF007866	A_23_P94141	25788	RAD54 homolog B (S. cerevisiae)	RAD54B	7.78066	0.991308	0.999988	1.21123	0.358563	1.21812	0.0478303	0	0	0	0
NM_014509	A_23_P120953	253190	serine hydrolase-like 2	SERHL2	7.77301	1.00673	0.999988	0.995102	0.998933	0.97929	0.79206	0	0	0	0
NM_004359	A_24_P177025	997	cell division cycle 34 homolog (S. cerevisiae)	CDC34	10.8764	1.08331	0.999988	0.922499	0.767276	1.13383	0.269567	0	0	0	0
NM_001379	A_24_P408083	1786	DNA (cytosine-5-)-methyltransferase 1	DNMT1	12.231	1.06828	0.999988	0.859877	0.767498	1.06166	0.830206	0	0	0	0
NM_001444	A_32_P204676	2171	fatty acid binding protein 5 (psoriasis-associated)	FABP5	14.176	1.02814	0.999988	0.994968	0.998933	0.944223	0.418284	0	0	0	0
NM_005054	A_23_P218637	84220	RANBP2-like and GRIP domain containing 5	RGPD5	10.3916	0.903494	0.999988	1.14551	0.614765	1.12265	0.388287	0	0	0	0
NM_006154	A_32_P160883	4734	neural precursor cell expressed, developmentally down-regulated 4	NEDD4	10.2533	0.901061	0.999988	1.11025	0.618337	1.03817	0.762878	0	0	0	0
NM_130797	A_24_P6552	1804	dipeptidyl-peptidase 6	DPP6	7.02356	0.999503	0.999988	1.03419	0.921658	1.10806	0.0306089	0	0	0	0
NM_032846	A_23_P65466	84932	RAB2B, member RAS oncogene family	RAB2B	8.0097	0.951124	0.999988	1.05803	0.767453	1.15247	0.078749	0	0	0	0
NM_031229	A_23_P166051	10616	RanBP-type and C3HC4-type zinc finger containing 1	RBCK1	9.13249	0.962739	0.999988	0.828798	0.555028	0.925984	0.668555	0	0	0	0
NM_006716	A_23_P254612	10926	DBF4 homolog (S. cerevisiae)	DBF4	12.1324	0.891799	0.865791	1.03641	0.878177	1.03736	0.64478	0	0	0	0
NM_017869	A_23_P251767	54971	BTG3 associated nuclear protein	BANP	8.87688	1.0024	0.999988	0.83541	0.383654	0.860628	0.141445	0	0	0	0
NM_004454	A_32_P30649	2119	ets variant 5	ETV5	8.98957	1.09591	0.999988	1.01912	0.998933	1.04795	0.74676	0	0	0	0
NM_018944	A_23_P252335	54069	chromosome 21 open reading frame 45	C21orf45	13.0754	0.965258	0.999988	0.859254	0.484459	0.743995	0.0152115	0	0	0	-1
NM_017548	A_24_P163113	55573	CDV3 homolog (mouse)	CDV3	13.0921	1.02163	0.999988	1.04289	0.963922	0.821255	0.154231	0	0	0	0
CV390614	A_24_P936963	6154	ribosomal protein L26	RPL26	6.92092	1.01403	0.999988	1.00026	0.999657	1.15185	0.0278392	0	0	0	0
NM_030938	A_23_P129935	81671	transmembrane protein 49	TMEM49	11.7636	0.921578	0.999988	1.11002	0.579892	1.30591	0.0124096	0	0	0	1
NM_001926	A_24_P363711	1671	defensin, alpha 6, Paneth cell-specific	DEFA6	6.73773	0.998143	0.999988	1.02592	0.95552	1.0544	0.217546	0	0	0	0
NM_021629	A_23_P18186	59345	guanine nucleotide binding protein (G protein), beta polypeptide 4	GNB4	9.09272	0.973163	0.999988	0.963688	0.805595	0.970839	0.651714	0	0	0	0
NM_001315	A_23_P426292	1432	mitogen-activated protein kinase 14	MAPK14	12.9597	0.955759	0.999988	1.14463	0.49956	1.18819	0.0873662	0	0	0	0
AL534010	A_32_P195461	57561	arrestin domain containing 3	ARRDC3	6.77576	0.992617	0.999988	1.00725	0.999184	1.24345	0.00883071	0	0	0	0
U68019	A_23_P359091	4088	SMAD family member 3	SMAD3	8.89502	1.00821	0.999988	1.06086	0.636742	1.12205	0.0587887	0	0	0	0
NM_032168	A_32_P217510	84128	WD repeat domain 75	WDR75	11.7782	0.934997	0.999988	0.91798	0.81196	0.805937	0.110553	0	0	0	0
NM_006618	A_23_P1038	10765	lysine (K)-specific demethylase 5B	KDM5B	8.28511	0.927754	0.999988	0.986635	0.998933	0.889439	0.414881	0	0	0	0
NM_001011700	A_32_P20439	401250	mitochondrial coiled-coil domain 1	MCCD1	8.27165	1.00854	0.999988	1.04126	0.718738	0.959397	0.434298	0	0	0	0
NM_014855	A_23_P134637	9907	KIAA0415	KIAA0415	10.7565	1.08348	0.999988	0.883828	0.657872	0.996837	0.989035	0	0	0	0
NM_016025	A_24_P112984	51108	methyltransferase like 9	METTL9	10.8753	0.956336	0.999988	1.14463	0.435394	1.17715	0.0670643	0	0	0	0
NM_153021	A_23_P56356	151056	phospholipase B1	PLB1	8.0533	0.974457	0.999988	0.954911	0.808015	0.847279	0.031267	0	0	0	0
BC073157	A_24_P509177	92482	non-protein coding RNA 81	NCRNA00081	7.81803	0.986661	0.999988	1.08818	0.516624	1.04898	0.48801	0	0	0	0
NM_005755	A_23_P119478	10148	Epstein-Barr virus induced 3	EBI3	7.03817	1.12001	0.999988	1.01144	0.999184	0.966297	0.750944	0	0	0	0
NM_014315	A_24_P116242	23588	kelch domain containing 2	KLHDC2	11.3091	0.945079	0.999988	1.07353	0.597706	1.10265	0.131464	0	0	0	0
NM_022161	A_23_P79769	79444	baculoviral IAP repeat-containing 7	BIRC7	8.02859	0.87029	0.999988	0.987333	0.998933	0.993166	0.977122	0	0	0	0
NM_003301	A_23_P322008	7201	thyrotropin-releasing hormone receptor	TRHR	7.23011	1.01451	0.999988	0.984053	0.989219	1.11832	0.0785349	0	0	0	0
AF426412	A_24_P290513	27161	eukaryotic translation initiation factor 2C, 2	EIF2C2	6.99396	0.752445	0.0472528	1.00713	0.999184	1.05438	0.559144	0	-1	0	0
NM_025227	A_23_P254797	80341	bactericidal/permeability-increasing protein-like 1	BPIL1	8.55789	1.05524	0.999988	0.988263	0.998933	0.996897	0.984394	0	0	0	0
NM_019109	A_24_P565556	56052	asparagine-linked glycosylation 1, beta-1,4-mannosyltransferase homolog (S. cerevisiae)	ALG1	8.31833	1.01181	0.999988	0.960069	0.856083	0.884227	0.097998	0	0	0	0
AK021860	A_24_P151959	115290	F-box protein 17	FBXO17	12.4308	1.07432	0.999988	0.884588	0.460551	0.920079	0.315114	0	0	0	0
NM_182909	A_23_P252052	11259	filamin A interacting protein 1-like	FILIP1L	7.43209	0.514462	0.742254	0.994653	0.999184	1.05672	0.882301	0	0	0	0
NM_181782	A_24_P12438	135112	nuclear receptor coactivator 7	NCOA7	9.64771	0.943224	0.999988	1.09241	0.495071	1.0983	0.144037	0	0	0	0
NM_024551	A_23_P48121	79602	adiponectin receptor 2	ADIPOR2	12.9302	0.937683	0.999988	1.07942	0.764634	1.12115	0.285787	0	0	0	0
NM_052876	A_24_P915007	112939	nucleus accumbens associated 1, BEN and BTB (POZ) domain containing	NACC1	12.5224	1.12478	0.0453917	1.04122	0.557448	0.964887	0.291952	0	0	0	0
NM_002098	A_23_P81825	2979	guanylate cyclase activator 1B (retina)	GUCA1B	7.52425	1.01006	0.999988	0.968543	0.998933	1.01502	0.97283	0	0	0	0
NM_153354	A_23_P156355	153396	transmembrane protein 161B	TMEM161B	11.3165	0.957761	0.999988	1.39062	0.379511	1.56978	0.0249936	0	0	0	1
NM_014704	A_24_P295877	9731	KIAA0562	KIAA0562	8.69373	0.980386	0.999988	0.941997	0.598946	0.92142	0.13387	0	0	0	0
NM_000176	A_23_P214059	2908	nuclear receptor subfamily 3, group C, member 1 (glucocorticoid receptor)	NR3C1	11.6768	0.927382	0.999988	1.18603	0.379325	1.22271	0.0441459	0	0	0	0
BC089454	A_24_P418044	3137	major histocompatibility complex, class I, J (pseudogene)	HLA-J	14.7903	1.04075	0.999988	0.859241	0.434262	0.980534	0.886118	0	0	0	0
NM_004827	A_23_P18713	9429	ATP-binding cassette, sub-family G (WHITE), member 2	ABCG2	7.57951	1.01094	0.999988	1.04452	0.708454	1.03668	0.53001	0	0	0	0
NM_176885	A_23_P416191	259290	taste receptor, type 2, member 31	TAS2R31	8.28169	0.984664	0.999988	1.04862	0.710141	0.997884	0.98294	0	0	0	0
NM_007011	A_23_P395172	11057	abhydrolase domain containing 2	ABHD2	9.4049	0.955821	0.999988	1.04065	0.974124	1.34087	0.0580194	0	0	0	0
NM_182715	A_23_P93881	6856	synaptophysin-like 1	SYPL1	13.9213	0.93718	0.999988	1.22573	0.364433	1.29489	0.0266762	0	0	0	0
NM_002300	A_23_P53476	3945	lactate dehydrogenase B	LDHB	15.5108	1.0218	0.999988	0.955223	0.882182	0.979426	0.866419	0	0	0	0
NM_014473	A_24_P266035	27292	DIM1 dimethyladenosine transferase 1-like (S. cerevisiae)	DIMT1L	12.0584	0.954716	0.999988	0.965084	0.991672	0.774473	0.130797	0	0	0	0
NM_004944	A_23_P257993	1776	deoxyribonuclease I-like 3	DNASE1L3	7.10288	0.945629	0.999988	1.01789	0.977912	1.03451	0.562862	0	0	0	0
NM_001703	A_23_P149019	576	brain-specific angiogenesis inhibitor 2	BAI2	7.05019	0.964844	0.999988	0.997448	0.999184	0.828594	0.00879207	0	0	0	0
NM_022044	A_23_P6344	23753	stromal cell-derived factor 2-like 1	SDF2L1	15.4816	0.983967	0.999988	1.03298	0.95482	1.05654	0.613398	0	0	0	0
AK098491	A_24_P187119	84268	RPA interacting protein	RPAIN	7.81962	1.00958	0.999988	0.908938	0.718155	1.21274	0.105809	0	0	0	0
NM_022817	A_23_P209320	8864	period homolog 2 (Drosophila)	PER2	11.0268	0.995586	0.999988	0.955801	0.977982	0.843106	0.344775	0	0	0	0
NM_021009	A_24_P266880	7316	ubiquitin C	UBC	15.5485	0.952262	0.999988	0.932222	0.498807	0.995701	0.960549	0	0	0	0
NM_002183	A_32_P217750	3563	interleukin 3 receptor, alpha (low affinity)	IL3RA	7.67511	0.984845	0.999988	1.13777	0.793173	1.23564	0.092729	0	0	0	0
NM_003713	A_23_P201808	8613	phosphatidic acid phosphatase type 2B	PPAP2B	8.68492	0.969812	0.999988	1.17386	0.527889	1.15619	0.250375	0	0	0	0
NM_015917	A_23_P20107	373156	glutathione S-transferase kappa 1	GSTK1	11.4583	0.980355	0.999988	0.892602	0.667129	1.02583	0.884698	0	0	0	0
NM_033356	A_24_P157087	841	caspase 8, apoptosis-related cysteine peptidase	CASP8	8.77377	0.852263	0.705868	1.11334	0.520225	1.07402	0.406836	0	0	0	0
NM_002241	A_23_P114736	3766	potassium inwardly-rectifying channel, subfamily J, member 10	KCNJ10	7.64905	0.976274	0.999988	1.05214	0.849271	1.07687	0.431761	0	0	0	0
NM_005034	A_23_P157452	5440	polymerase (RNA) II (DNA directed) polypeptide K, 7.0kDa	POLR2K	13.0382	0.999243	0.999988	1.12259	0.531801	1.13148	0.176519	0	0	0	0
NM_173159	A_23_P21570	64067	neuronal PAS domain protein 3	NPAS3	15.1828	1.07933	0.999988	1.01206	0.998933	0.875684	0.214331	0	0	0	0
NM_001322	A_24_P237175	1470	cystatin SA	CST2	7.50781	0.741465	0.996719	1.05164	0.991009	1.02853	0.941059	0	0	0	0
NM_024336	A_24_P207195	79191	iroquois homeobox 3	IRX3	13.2137	1.05779	0.999988	0.974816	0.982415	0.903181	0.344629	0	0	0	0
AF268613	A_24_P340659	645682	POU class 5 homeobox 1 pseudogene 4	POU5F1P4	7.1356	0.963972	0.999988	1.00961	0.999184	1.19767	0.177143	0	0	0	0
NM_003157	A_24_P80338	6787	NIMA (never in mitosis gene a)-related kinase 4	NEK4	10.5552	1.0092	0.999988	1.20781	0.416359	1.26602	0.0499152	0	0	0	0
NM_144979	A_23_P404575	166863	RNA binding motif protein 46	RBM46	7.00438	0.910068	0.999988	1.00255	0.999184	1.0298	0.607082	0	0	0	0
NM_015898	A_23_P27827	51341	zinc finger and BTB domain containing 7A	ZBTB7A	9.89606	1.03924	0.999988	0.876519	0.815811	0.890903	0.627857	0	0	0	0
NM_152444	A_23_P48713	145482	prostaglandin reductase 2	PTGR2	9.05068	0.916687	0.999988	1.10251	0.665128	1.06532	0.593216	0	0	0	0
NM_013397	A_24_P106502	29964	prickle homolog 4 (Drosophila)	PRICKLE4	7.05848	1.05852	0.999988	0.977632	0.887405	0.988432	0.911153	0	0	0	0
NM_005759	A_23_P79692	10152	abl-interactor 2	ABI2	9.63171	0.839122	0.999988	1.1704	0.687124	1.35872	0.0931036	0	0	0	0
NM_015308	A_23_P395595	23360	formin binding protein 4	FNBP4	11.5346	0.985472	0.999988	1.18276	0.607403	1.2261	0.193834	0	0	0	0
NM_144617	A_24_P308029	126393	heat shock protein, alpha-crystallin-related, B6	HSPB6	7.89766	0.891605	0.999988	1.05985	0.884163	1.00738	0.971365	0	0	0	0
NM_020415	A_23_P119222	56729	resistin	RETN	7.89561	1.03006	0.999988	1.01986	0.937657	0.987747	0.859309	0	0	0	0
NM_001324	A_23_P362824	1477	cleavage stimulation factor, 3' pre-RNA, subunit 1, 50kDa	CSTF1	11.349	0.920374	0.89743	1.03217	0.843763	1.01673	0.814444	0	0	0	0
NM_018154	A_23_P119254	55723	ASF1 anti-silencing function 1 homolog B (S. cerevisiae)	ASF1B	12.8871	1.07933	0.999988	0.873494	0.696538	0.985	0.953871	0	0	0	0
NM_205863	A_32_P83203	117583	par-3 partitioning defective 3 homolog B (C. elegans)	PARD3B	6.91722	0.986291	0.999988	0.996831	0.999184	1.14207	0.0390391	0	0	0	0
NM_025220	A_23_P210731	80332	ADAM metallopeptidase domain 33	ADAM33	8.70486	1.07642	0.929967	0.989501	0.992391	1.03799	0.498549	0	0	0	0
NM_006136	A_32_P224666	830	capping protein (actin filament) muscle Z-line, alpha 2	CAPZA2	10.175	0.977598	0.999988	1.17179	0.364433	1.07411	0.409641	0	0	0	0
NM_001650	A_24_P202522	361	aquaporin 4	AQP4	6.95391	0.914292	0.999988	1.01149	0.998933	1.13427	0.0588127	0	0	0	0
NM_005412	A_23_P158239	6472	serine hydroxymethyltransferase 2 (mitochondrial)	SHMT2	12.1845	1.07437	0.999988	0.805821	0.482042	0.873091	0.389844	0	0	0	0
NM_020648	A_24_P202497	57045	twisted gastrulation homolog 1 (Drosophila)	TWSG1	9.92321	0.966611	0.999988	1.22507	0.358563	1.29076	0.0207846	0	0	0	0
NM_006529	A_23_P257387	8001	glycine receptor, alpha 3	GLRA3	7.1363	0.961681	0.999988	1.03269	0.847662	0.974454	0.445847	0	0	0	0
NM_021930	A_23_P59677	60561	RAD50 interactor 1	RINT1	11.1615	1.03028	0.999988	1.0056	0.999184	0.840265	0.455004	0	0	0	0
NM_138961	A_24_P13190	90952	endothelial cell adhesion molecule	ESAM	7.08892	0.986435	0.999988	1.04221	0.659499	0.935027	0.337012	0	0	0	0
NM_022479	A_23_P111517	64409	Williams-Beuren syndrome chromosome region 17	WBSCR17	7.20078	0.967811	0.999988	0.371316	0.336931	1.01517	0.98452	0	0	0	0
NM_207320	A_24_P42389	139562	OTU domain containing 6A	OTUD6A	7.68265	0.962306	0.999988	0.971397	0.840932	0.926302	0.123506	0	0	0	0
NM_033425	A_23_P416289	85458	DIX domain containing 1	DIXDC1	8.31755	0.929414	0.999988	0.961309	0.793626	0.960168	0.525618	0	0	0	0
NM_007170	A_23_P9875	10420	testis-specific kinase 2	TESK2	8.45087	1.05503	0.999988	1.09019	0.670454	1.21367	0.051302	0	0	0	0
NM_004413	A_23_P152262	1800	dipeptidase 1 (renal)	DPEP1	9.29568	1.08585	0.999988	0.834153	0.478713	0.941081	0.676516	0	0	0	0
NM_004380	A_23_P163850	1387	CREB binding protein	CREBBP	8.39774	1.00366	0.999988	1.01569	0.998933	1.16291	0.104644	0	0	0	0
NM_014708	A_23_P136817	9735	kinetochore associated 1	KNTC1	11.0586	0.940646	0.999988	0.949029	0.896098	1.02035	0.899787	0	0	0	0
NM_017897	A_23_P132486	54995	3-oxoacyl-ACP synthase, mitochondrial	OXSM	11.2631	0.819213	0.999988	0.75849	0.648756	0.632772	0.0744521	0	0	0	0
NM_181747	A_24_P394698	5001	origin recognition complex, subunit 5-like (yeast)	ORC5L	10.3545	0.922708	0.999988	0.91755	0.579892	0.932746	0.374088	0	0	0	0
NM_000937	A_24_P99679	5430	polymerase (RNA) II (DNA directed) polypeptide A, 220kDa	POLR2A	9.50525	1.05454	0.999988	0.899196	0.518776	0.889851	0.150369	0	0	0	0
NM_153368	A_23_P393144	219770	gap junction protein, delta 4, 40.1kDa	GJD4	7.20335	0.845528	0.999988	1.00793	0.999184	1.0907	0.611785	0	0	0	0
NM_007312	A_23_P69329	3373	hyaluronoglucosaminidase 1	HYAL1	7.09295	0.981655	0.999988	1.00083	0.999203	1.03676	0.58436	0	0	0	0
NM_032286	A_23_P124024	84246	mediator complex subunit 10	MED10	11.2615	1.03639	0.999988	1.12664	0.684189	1.32213	0.0496839	0	0	0	1
NM_003082	A_23_P37244	6617	small nuclear RNA activating complex, polypeptide 1, 43kDa	SNAPC1	8.94911	0.937882	0.999988	1.04609	0.957449	0.941418	0.714671	0	0	0	0
NM_014206	A_23_P47527	746	chromosome 11 open reading frame 10	C11orf10	14.7062	1.01217	0.999988	1.03168	0.836749	1.04891	0.381296	0	0	0	0
NM_012239	A_23_P139265	23410	sirtuin 3	SIRT3	8.71462	1.03204	0.999988	0.919734	0.665128	0.911345	0.314532	0	0	0	0
NM_033328	A_23_P87727	93661	capping protein (actin filament) muscle Z-line, alpha 3	CAPZA3	6.91594	0.993976	0.999988	0.999323	0.999203	0.78395	0.00618571	0	0	0	0
BC022325	A_24_P265177	80012	polyhomeotic homolog 3 (Drosophila)	PHC3	7.0691	0.239084	0.0297252	0.982887	0.999184	1.0414	0.943961	0	-1	0	0
NM_007034	A_24_P393958	11080	DnaJ (Hsp40) homolog, subfamily B, member 4	DNAJB4	8.33447	0.954995	0.999988	1.10971	0.435278	1.03719	0.629875	0	0	0	0
NM_006092	A_24_P129277	10392	nucleotide-binding oligomerization domain containing 1	NOD1	8.50037	0.950227	0.999988	0.920515	0.571137	0.955596	0.561648	0	0	0	0
BC009638	A_32_P124746	6009	Ras homolog enriched in brain	RHEB	8.2758	0.744758	0.999988	1.41336	0.81967	1.05096	0.942868	0	0	0	0
NM_022042	A_23_P80954	10861	solute carrier family 26 (sulfate transporter), member 1	SLC26A1	7.47149	0.923083	0.999988	0.96421	0.998933	1.36187	0.0153271	0	0	0	1
NM_213590	A_23_P87973	10206	tripartite motif-containing 13	TRIM13	11.6662	0.928561	0.999988	1.21594	0.652748	1.34131	0.152904	0	0	0	0
NM_004334	A_23_P7325	683	bone marrow stromal cell antigen 1	BST1	9.83308	0.924702	0.908541	0.94919	0.641423	0.924756	0.137781	0	0	0	0
AI650707	A_32_P23960	8857	Fc fragment of IgG binding protein	FCGBP	9.35915	1.00893	0.999988	0.983616	0.983689	0.958865	0.586413	0	0	0	0
NM_054023	A_23_P145006	117156	secretoglobin, family 3A, member 2	SCGB3A2	10.3316	0.962787	0.999988	0.994507	0.998933	0.965109	0.369116	0	0	0	0
NM_017849	A_24_P80181	55654	transmembrane protein 127	TMEM127	11.3742	0.977432	0.999988	1.12172	0.482042	1.1778	0.0502791	0	0	0	0
L12234	A_24_P919150	176	aggrecan	ACAN	7.84784	0.987867	0.999988	1.05794	0.559076	1.03049	0.562089	0	0	0	0
NM_000616	A_24_P295999	920	CD4 molecule	CD4	14.2548	1.00646	0.999988	0.917573	0.55465	0.93194	0.328422	0	0	0	0
NM_032814	A_23_P204158	84900	ring finger protein, transmembrane 2	RNFT2	7.62291	1.01439	0.999988	0.980127	0.93513	0.923098	0.122154	0	0	0	0
NM_022918	A_23_P203751	65084	transmembrane protein 135	TMEM135	8.72164	0.923921	0.999988	1.10517	0.71951	1.11585	0.39892	0	0	0	0
NM_002939	A_24_P415601	6050	ribonuclease/angiogenin inhibitor 1	RNH1	11.2567	1.05975	0.999988	0.87519	0.516624	0.947175	0.638858	0	0	0	0
NM_017813	A_23_P136232	54928	inositol monophosphatase domain containing 1	IMPAD1	9.98488	1.00456	0.999988	1.14593	0.523376	1.10351	0.365317	0	0	0	0
NM_000211	A_23_P329573	3689	integrin, beta 2 (complement component 3 receptor 3 and 4 subunit)	ITGB2	14.4587	0.987332	0.999988	0.982941	0.998933	0.894506	0.412652	0	0	0	0
NM_000755	A_23_P32199	1384	carnitine O-acetyltransferase	CRAT	7.24249	1.02459	0.999988	0.712174	0.305625	1.00654	0.984129	0	0	0	0
NM_017672	A_24_P50829	54822	transient receptor potential cation channel, subfamily M, member 7	TRPM7	10.0289	0.88494	0.999988	0.903781	0.682966	0.795328	0.0551337	0	0	0	0
NM_030876	A_23_P42241	81696	olfactory receptor, family 5, subfamily V, member 1	OR5V1	8.84983	1.05537	0.999988	0.983574	0.991672	0.933734	0.405962	0	0	0	0
AK093065	A_23_P434374	283463	mucin 19, oligomeric	MUC19	11.8841	0.891643	0.862006	0.979971	0.96463	1.07896	0.262114	0	0	0	0
NM_005633	A_23_P343808	6654	son of sevenless homolog 1 (Drosophila)	SOS1	7.38699	1.00164	0.999988	0.995878	0.998933	0.945533	0.183337	0	0	0	0
NM_032264	A_32_P88635	84224	neuroblastoma breakpoint family, member 3	NBPF3	9.77701	0.903246	0.999988	0.857645	0.482042	0.785539	0.034744	0	0	0	0
NM_031422	A_32_P111639	83539	carbohydrate (N-acetylgalactosamine 4-0) sulfotransferase 9	CHST9	6.98454	0.785236	0.999988	1.01973	0.998933	0.959913	0.762596	0	0	0	0
NM_016454	A_24_P100673	51234	transmembrane protein 85	TMEM85	14.4537	0.987034	0.999988	1.08286	0.741192	1.07749	0.505509	0	0	0	0
NM_032813	A_24_P278853	84899	transmembrane and tetratricopeptide repeat containing 4	TMTC4	8.27425	0.962854	0.999988	1.00735	0.998933	1.05427	0.384171	0	0	0	0
AK096566	A_24_P119405	100130713	hypothetical LOC100130713	LOC100130713	8.4781	0.997916	0.999988	1.05418	0.640433	1.01995	0.764045	0	0	0	0
NM_004496	A_23_P37127	3169	forkhead box A1	FOXA1	6.7852	0.970518	0.999988	1.03982	0.968246	1.32364	0.00574298	0	0	0	1
NM_001008274	A_24_P281194	493829	tripartite motif-containing 72	TRIM72	7.77772	1.04253	0.999988	0.772539	0.498807	1.16061	0.587635	0	0	0	0
NM_001012508	A_24_P576506	503542	shadow of prion protein homolog (zebrafish)	SPRN	7.77974	1.04513	0.999988	0.97646	0.840035	1.04871	0.241916	0	0	0	0
S73887	A_24_P930317	1996	ELAV (embryonic lethal, abnormal vision, Drosophila)-like 4 (Hu antigen D)	ELAVL4	7.02108	0.951054	0.999988	0.968507	0.980252	1.20047	0.00759135	0	0	0	0
NM_005358	A_23_P205159	4008	LIM domain 7	LMO7	9.16768	0.981741	0.999988	0.902714	0.520225	0.927736	0.352333	0	0	0	0
BE019257	A_32_P172320	896	cyclin D3	CCND3	7.36994	0.977298	0.999988	1.05517	0.883198	0.977154	0.658834	0	0	0	0
NM_002980	A_23_P28139	6344	secretin receptor	SCTR	6.99668	0.983058	0.999988	0.967793	0.972648	1.05265	0.323872	0	0	0	0
NM_002047	A_24_P154948	2617	glycyl-tRNA synthetase	GARS	12.4968	0.959981	0.999988	0.879098	0.572689	0.799628	0.0530007	0	0	0	0
NM_198159	A_23_P73345	4286	microphthalmia-associated transcription factor	MITF	7.25424	0.975787	0.999988	0.926417	0.364433	1.00663	0.947365	0	0	0	0
NM_013277	A_23_P65110	29127	Rac GTPase activating protein 1	RACGAP1	12.5552	1.0255	0.999988	1.12882	0.50587	1.16724	0.091299	0	0	0	0
NM_016622	A_24_P97221	51318	mitochondrial ribosomal protein L35	MRPL35	13.1771	0.981626	0.999988	1.11644	0.364433	1.01127	0.890812	0	0	0	0
NM_181659	A_23_P313560	8202	nuclear receptor coactivator 3	NCOA3	10.2874	0.934917	0.999988	1.17109	0.701326	1.20047	0.342606	0	0	0	0
NM_206855	A_24_P940426	9444	quaking homolog, KH domain RNA binding (mouse)	QKI	8.11889	0.926726	0.999988	1.21258	0.403701	1.30452	0.0314967	0	0	0	1
NM_016301	A_23_P116999	51184	GPN-loop GTPase 3	GPN3	12.27	0.962514	0.999988	1.06478	0.646762	1.1547	0.0360584	0	0	0	0
NM_014729	A_24_P226755	9760	thymocyte selection-associated high mobility group box	TOX	7.84844	0.944725	0.999988	1.0248	0.985523	0.992376	0.961056	0	0	0	0
BC034627	A_24_P333630	259217	heat shock 70kDa protein 12A	HSPA12A	6.92081	1.01883	0.999988	1.04288	0.992735	0.642437	0.00529503	0	0	0	-1
NM_144657	A_23_P386364	139324	highly divergent homeobox	HDX	7.95413	0.945878	0.999988	1.14904	0.482042	1.19572	0.0727971	0	0	0	0
NM_153483	A_23_P500206	132014	interleukin 17 receptor E	IL17RE	8.55516	1.08038	0.999988	0.96105	0.869654	0.986056	0.897783	0	0	0	0
NM_021955	A_24_P196665	2792	guanine nucleotide binding protein (G protein), gamma transducing activity polypeptide 1	GNGT1	6.80912	1.05997	0.999988	1.00596	0.998933	0.968882	0.523421	0	0	0	0
NM_003655	A_23_P89621	8535	chromobox homolog 4	CBX4	8.90292	1.14212	0.999988	0.888735	0.812236	0.979662	0.945537	0	0	0	0
AF463496	A_24_P376070	445341	TRAFs and NIK-associated protein	LOC445341	6.76724	0.999314	0.999988	0.941995	0.778983	0.964653	0.479822	0	0	0	0
NM_018973	A_24_P179925	54344	dolichyl-phosphate mannosyltransferase polypeptide 3	DPM3	12.6282	1.0597	0.89743	1.08111	0.358287	1.08689	0.0379936	0	0	0	0
NM_017730	A_23_P45106	54870	glutamine-rich 1	QRICH1	12.0906	0.98877	0.999988	1.15634	0.403701	1.18959	0.0520463	0	0	0	0
NM_032383	A_23_P40821	84343	Hermansky-Pudlak syndrome 3	HPS3	10.52	0.907055	0.999988	1.05529	0.830121	0.924635	0.399345	0	0	0	0
NM_001007125	A_23_P348524	198437	chromosome 20 open reading frame 201	C20orf201	7.1669	0.960154	0.999988	0.983225	0.946778	1.07773	0.115715	0	0	0	0
NM_017565	A_32_P108254	54757	family with sequence similarity 20, member A	FAM20A	7.12262	0.96044	0.999988	1.01741	0.9939	1.09192	0.325743	0	0	0	0
NM_016480	A_23_P213754	51247	poly(A) binding protein interacting protein 2	PAIP2	13.2988	0.924169	0.999988	1.16319	0.486562	1.3114	0.0216756	0	0	0	1
NM_000286	A_24_P416411	5193	peroxisomal biogenesis factor 12	PEX12	9.74503	0.910648	0.999988	0.829604	0.615071	0.688582	0.0458038	0	0	0	-1
NM_023933	A_23_P54728	65990	family with sequence similarity 173, member A	FAM173A	11.0097	1.10514	0.999988	0.946963	0.912416	0.964359	0.822039	0	0	0	0
NM_014015	A_23_P54441	28955	Dexi homolog (mouse)	DEXI	11.769	1.04807	0.999988	0.93591	0.710252	1.00126	0.993293	0	0	0	0
NM_153209	A_23_P404016	124602	kinesin family member 19	KIF19	6.80987	1.0176	0.999988	0.986015	0.999184	0.551188	0.00509705	0	0	0	-1
NM_018077	A_23_P168629	55131	RNA binding motif protein 28	RBM28	12.3399	1.00889	0.999988	0.935073	0.498327	0.960574	0.435577	0	0	0	0
NM_001040429	A_23_P205057	27253	protocadherin 17	PCDH17	7.08171	1.02069	0.999988	1.10558	0.364433	1.01408	0.796323	0	0	0	0
NM_004613	A_32_P86763	7052	transglutaminase 2 (C polypeptide, protein-glutamine-gamma-glutamyltransferase)	TGM2	6.87048	1.04948	0.999988	1.02254	0.998351	1.15465	0.0181814	0	0	0	0
NM_000293	A_23_P206532	5257	phosphorylase kinase, beta	PHKB	11.5058	0.951281	0.999988	0.97709	0.9028	0.986037	0.830377	0	0	0	0
BC017904	A_24_P333558	100128694	hypothetical LOC100128694	LOC100128694	6.93662	0.980262	0.999988	0.979269	0.992964	1.1049	0.0843808	0	0	0	0
NM_012395	A_24_P29733	5218	cyclin-dependent kinase 14	CDK14	9.67945	0.94638	0.999988	1.01039	0.998933	1.02933	0.738074	0	0	0	0
NM_020315	A_24_P280029	57026	pyridoxal (pyridoxine, vitamin B6) phosphatase	PDXP	10.903	1.1665	0.999988	0.877484	0.771884	0.994538	0.985874	0	0	0	0
NM_080611	A_23_P154771	128853	dual specificity phosphatase 15	DUSP15	11.0862	1.05375	0.999988	0.948976	0.883198	0.887977	0.253914	0	0	0	0
NM_001075	A_24_P521559	7365	UDP glucuronosyltransferase 2 family, polypeptide B10	UGT2B10	7.0057	1.20706	0.206492	1.01275	0.998933	0.844731	0.024966	0	0	0	0
AK095331	A_32_P935688	654780	SFPQ	LOC654780	7.47288	1.2247	0.999988	1.02765	0.99617	0.910015	0.6389	0	0	0	0
NM_006819	A_32_P92783	10963	stress-induced-phosphoprotein 1	STIP1	11.8976	1.10414	0.999988	0.842751	0.460551	0.880043	0.266008	0	0	0	0
BC042806	A_24_P706244	415056	hypothetical LOC415056	LOC415056	6.71469	1.06366	0.999988	1.03153	0.976789	1.20322	0.0145343	0	0	0	0
NM_006756	A_23_P132444	6917	transcription elongation factor A (SII), 1	TCEA1	13.2904	0.928592	0.999988	1.13466	0.364433	0.978281	0.788673	0	0	0	0
NM_014727	A_23_P142421	9757	myeloid/lymphoid or mixed-lineage leukemia 4	MLL4	10.5485	1.16066	0.999988	0.927975	0.938883	1.13024	0.576788	0	0	0	0
NM_001610	A_23_P138776	53	acid phosphatase 2, lysosomal	ACP2	8.23424	1.03703	0.999988	0.923518	0.804877	0.955963	0.767609	0	0	0	0
NM_004117	A_23_P111206	2289	FK506 binding protein 5	FKBP5	10.6355	0.991148	0.999988	0.972949	0.985772	0.74776	0.0244375	0	0	0	-1
NM_001080398	A_23_P146431	23392	KIAA0368	KIAA0368	12.2405	0.959452	0.999988	1.0302	0.972625	0.954618	0.720169	0	0	0	0
NM_000891	A_23_P329261	3759	potassium inwardly-rectifying channel, subfamily J, member 2	KCNJ2	7.04041	0.4185	0.0297252	1.03735	0.998933	1.07109	0.799496	0	-1	0	0
NM_015545	A_23_P134650	26024	pentatricopeptide repeat domain 1	PTCD1	12.7651	0.94284	0.999988	0.924625	0.853102	0.74042	0.0422546	0	0	0	-1
XR_015463	A_24_P161233	729141	chromosome 18 open reading frame 25 pseudogene	LOC729141	6.91947	0.997534	0.999988	0.983933	0.998933	1.10389	0.124439	0	0	0	0
NM_177559	A_24_P76666	1457	casein kinase 2, alpha 1 polypeptide	CSNK2A1	8.5892	0.923523	0.999988	1.12119	0.55465	1.05371	0.623752	0	0	0	0
NM_018343	A_23_P133284	55781	RIO kinase 2 (yeast)	RIOK2	11.3042	0.842992	0.999988	0.899643	0.824427	0.660416	0.0265739	0	0	0	-1
NM_001014986	A_32_P178513	2346	folate hydrolase (prostate-specific membrane antigen) 1	FOLH1	6.94146	1.00689	0.999988	0.953756	0.980252	1.10787	0.204257	0	0	0	0
NM_003883	A_23_P7388	8841	histone deacetylase 3	HDAC3	10.0213	0.976516	0.999988	0.884631	0.695203	1.08887	0.596113	0	0	0	0
NM_001001433	A_24_P936122	8675	syntaxin 16	STX16	10.948	0.993372	0.999988	1.11134	0.366554	1.08464	0.14696	0	0	0	0
NM_001001330	A_23_P75033	221035	receptor accessory protein 3	REEP3	6.80869	1.01946	0.999988	1.01055	0.998933	1.09722	0.0338572	0	0	0	0
NM_004113	A_24_P334300	2257	fibroblast growth factor 12	FGF12	6.7822	0.972893	0.999988	0.96741	0.943987	1.02156	0.863222	0	0	0	0
NM_001001487	A_24_P137372	27032	ATPase, Ca++ transporting, type 2C, member 1	ATP2C1	11.4575	0.921719	0.999988	1.07725	0.831013	1.08102	0.571448	0	0	0	0
NM_021015	A_23_P84359	6758	synovial sarcoma, X breakpoint 5	SSX5	7.60906	1.02512	0.999988	1.03395	0.899124	1.05606	0.469774	0	0	0	0
NM_006374	A_24_P276983	10494	serine/threonine kinase 25	STK25	9.78772	1.10772	0.999988	0.8261	0.371528	0.920723	0.450853	0	0	0	0
NM_012094	A_23_P12989	25824	peroxiredoxin 5	PRDX5	14.0806	1.06658	0.999988	0.901332	0.445668	0.961297	0.601557	0	0	0	0
NM_013393	A_24_P363477	29960	FtsJ homolog 2 (E. coli)	FTSJ2	10.0243	0.825208	0.959838	0.877077	0.661076	0.994519	0.981724	0	0	0	0
NM_003156	A_23_P53162	6786	stromal interaction molecule 1	STIM1	9.66992	1.08488	0.999988	0.977448	0.977982	1.10786	0.252186	0	0	0	0
NM_014962	A_24_P134356	22903	BTB (POZ) domain containing 3	BTBD3	9.64694	0.985383	0.999988	1.17084	0.466533	1.2394	0.0525099	0	0	0	0
NM_023039	A_23_P41634	57763	ankyrin repeat, family A (RFXANK-like), 2	ANKRA2	8.92315	0.936633	0.999988	0.966127	0.925302	0.892078	0.170127	0	0	0	0
NM_021943	A_23_P122375	60685	zinc finger, AN1-type domain 3	ZFAND3	8.51587	1.04711	0.999988	0.886057	0.844976	1.05169	0.859309	0	0	0	0
NM_004430	A_23_P216225	1960	early growth response 3	EGR3	6.9167	0.948021	0.999988	0.972987	0.998933	0.925476	0.882985	-1	0	0	0
NM_031370	A_23_P58353	3184	heterogeneous nuclear ribonucleoprotein D (AU-rich element RNA binding protein 1, 37kDa)	HNRNPD	15.5294	0.975976	0.999988	1.03577	0.769247	1.03415	0.533867	0	0	0	0
AK058196	A_23_P364597	152206	coiled-coil domain containing 13	CCDC13	7.51483	1.02918	0.999988	1.03639	0.850599	1.07315	0.268377	0	0	0	0
AY098593	A_32_P11372	387628	keratinocyte growth factor-like protein 1	KGFLP1	7.80203	0.954412	0.999988	1.10258	0.53059	0.967648	0.721457	0	0	0	0
NM_152713	A_23_P104734	3703	STT3, subunit of the oligosaccharyltransferase complex, homolog A (S. cerevisiae)	STT3A	12.2795	1.02744	0.999988	1.05657	0.962585	1.13093	0.52551	0	0	0	0
BC067102	A_32_P145989	63977	PR domain containing 15	PRDM15	7.31654	0.946518	0.999988	0.980161	0.971093	0.951902	0.527652	0	0	0	0
NM_147196	A_24_P234462	259236	transmembrane inner ear	TMIE	6.96234	0.861031	0.742254	0.916667	0.827715	1.29788	0.00813348	0	0	0	0
NM_198566	A_23_P403081	375444	chromosome 5 open reading frame 34	C5orf34	8.92117	0.833901	0.999988	0.783397	0.561356	1.00692	0.986431	0	0	0	0
NM_004712	A_23_P61230	9146	hepatocyte growth factor-regulated tyrosine kinase substrate	HGS	11.2205	1.10861	0.999988	0.883347	0.696015	0.942362	0.736825	0	0	0	0
AA436686	A_24_P936282	200205	chromosome 1 open reading frame 69	C1orf69	10.1087	1.03482	0.999988	1.02799	0.982461	0.948063	0.690515	0	0	0	0
NM_024824	A_24_P241330	79882	zinc finger CCCH-type containing 14	ZC3H14	10.1428	0.958899	0.999988	0.947855	0.745307	1.02546	0.776828	0	0	0	0
NM_002124	A_24_P343233	3123	major histocompatibility complex, class II, DR beta 1	HLA-DRB1	9.81495	1.05684	0.999988	0.945971	0.57105	1.0044	0.95563	0	0	0	0
NM_175698	A_24_P256243	6757	synovial sarcoma, X breakpoint 2	SSX2	8.1857	0.959356	0.999988	0.983544	0.980296	1.07185	0.301953	0	0	0	0
NM_004666	A_23_P255345	8876	vanin 1	VNN1	7.29617	0.962002	0.999988	1.00786	0.997639	0.938864	0.228654	0	0	0	0
NM_014028	A_23_P31097	28962	osteopetrosis associated transmembrane protein 1	OSTM1	12.4201	1.00663	0.999988	1.21801	0.371528	1.30117	0.0404411	0	0	0	1
NM_017528	A_23_P71014	114049	Williams Beuren syndrome chromosome region 22	WBSCR22	12.3617	0.976189	0.999988	0.943302	0.930304	1.02657	0.90256	0	0	0	0
NM_020639	A_23_P211267	54101	receptor-interacting serine-threonine kinase 4	RIPK4	7.5849	0.959556	0.999988	0.982714	0.963095	1.0105	0.899742	0	0	0	0
NM_014461	A_23_P155404	27255	contactin 6	CNTN6	7.03515	0.305034	0.0297252	0.994516	0.999184	1.01298	0.977205	0	-1	0	0
BE930400	A_32_P107734	5680	pregnancy specific beta-1-glycoprotein 11	PSG11	6.74578	0.93129	0.999988	0.991042	0.999184	0.469545	0.00509705	0	0	0	-1
BC028151	A_24_P16856	8227	splicing factor, arginine/serine-rich 17A	SFRS17A	6.89251	0.981435	0.999988	1.00445	0.999184	0.592035	0.00509705	0	0	0	-1
NM_058165	A_23_P142574	116255	monoacylglycerol O-acyltransferase 1	MOGAT1	6.86019	0.956036	0.999988	0.978846	0.986032	1.11377	0.0458038	0	0	0	0
NM_005168	A_23_P142849	390	Rho family GTPase 3	RND3	6.87804	0.957029	0.999988	1.00287	0.999184	0.899776	0.0644861	0	0	0	0
NM_001005862	A_24_P284420	2064	v-erb-b2 erythroblastic leukemia viral oncogene homolog 2, neuro/glioblastoma derived oncogene homolog (avian)	ERBB2	7.14852	1.01726	0.999988	1.03327	0.847925	0.922258	0.158241	0	0	0	0
BC017762	A_23_P149050	79854	non-protein coding RNA 115	NCRNA00115	8.98728	0.997728	0.999988	1.30012	0.305625	1.25884	0.0547455	0	0	0	0
NM_006613	A_23_P49638	10750	GRB2-related adaptor protein	GRAP	8.02879	0.78102	0.999988	0.909704	0.906929	0.95527	0.874676	0	0	0	0
NM_006036	A_23_P165325	9581	prolyl endopeptidase-like	PREPL	9.64654	0.982799	0.999988	0.979013	0.955755	0.884045	0.0629711	0	0	0	0
NM_025078	A_24_P181677	80148	PQ loop repeat containing 1	PQLC1	9.62718	1.07603	0.999988	0.846708	0.652748	1.05591	0.808767	0	0	0	0
NM_007177	A_24_P131622	11170	family with sequence similarity 107, member A	FAM107A	6.8628	0.963017	0.999988	0.971752	0.960489	1.12563	0.0099401	0	0	0	0
NM_016651	A_23_P65518	51339	dapper, antagonist of beta-catenin, homolog 1 (Xenopus laevis)	DACT1	8.46459	0.777774	0.763147	1.07183	0.880688	0.957037	0.799755	0	0	0	0
NM_000334	A_24_P270999	6329	sodium channel, voltage-gated, type IV, alpha subunit	SCN4A	7.13938	1.00161	0.999988	0.98081	0.962543	0.901668	0.204083	0	0	0	0
NM_013352	A_23_P19226	29940	dermatan sulfate epimerase	DSE	9.49448	1.02066	0.999988	0.845603	0.753407	0.609201	0.0388872	0	0	0	-1
NM_002874	A_24_P398092	5887	RAD23 homolog B (S. cerevisiae)	RAD23B	11.3554	1.00365	0.999988	1.16646	0.404949	1.14311	0.147672	0	0	0	0
NM_014893	A_23_P121441	22829	neuroligin 4, Y-linked	NLGN4Y	7.29439	0.868225	0.999988	0.394964	0.0256078	1.35289	0.220105	0	0	-1	0
NM_022129	A_24_P112395	64081	phenazine biosynthesis-like protein domain containing	PBLD	7.41189	0.985446	0.999988	0.95134	0.791467	0.931186	0.347008	0	0	0	0
NM_015681	A_23_P152678	27077	B9 protein domain 1	B9D1	7.79114	1.02118	0.999988	0.92732	0.567633	0.970107	0.685278	0	0	0	0
NM_031483	A_23_P132019	83737	itchy E3 ubiquitin protein ligase homolog (mouse)	ITCH	8.82099	1.12287	0.999988	1.31416	0.364433	1.22808	0.134276	0	0	0	0
AF116672	A_23_P134729	55472	chromosome 8 open reading frame 39	C8orf39	7.24159	1.06244	0.991586	0.971875	0.868041	0.962674	0.446072	0	0	0	0
NM_207362	A_24_P272313	343990	chromosome 2 open reading frame 55	C2orf55	7.14912	0.987047	0.999988	0.961888	0.920679	0.962534	0.616948	0	0	0	0
NM_032414	A_23_P51745	84432	prokineticin 1	PROK1	6.92037	1.0329	0.999988	1.03896	0.91133	1.12949	0.0211254	0	0	0	0
NM_012134	A_23_P201940	25802	leiomodin 1 (smooth muscle)	LMOD1	8.493	0.945832	0.999988	1.02209	0.906986	0.891914	0.0282923	0	0	0	0
NM_004580	A_24_P373174	5873	RAB27A, member RAS oncogene family	RAB27A	10.5272	0.904316	0.946028	0.994735	0.998933	0.877066	0.0750759	0	0	0	0
NM_001101	A_23_P135769	60	actin, beta	ACTB	14.0264	1.08772	0.999988	0.893825	0.65566	0.928062	0.571668	0	0	0	0
NM_001017964	A_24_P92367	150223	YdjC homolog (bacterial)	YDJC	13.2424	1.04676	0.999988	0.897733	0.850599	0.88483	0.562469	0	0	0	0
NM_020203	A_23_P155931	56955	matrix extracellular phosphoglycoprotein	MEPE	6.93627	1.03897	0.999988	1.01422	0.998933	1.0651	0.204913	0	0	0	0
NM_004040	A_23_P51136	388	ras homolog gene family, member B	RHOB	7.16684	0.990947	0.999988	0.905144	0.370335	1.07487	0.259733	0	0	0	0
NM_018112	A_23_P60259	55151	transmembrane protein 38B	TMEM38B	11.2385	0.94986	0.999988	1.1815	0.336918	1.2291	0.0163671	0	0	0	0
AK092421	A_24_P8130	100131262	hypothetical LOC100131262	LOC100131262	12.979	1.05057	0.999988	0.95346	0.829297	0.932123	0.39129	0	0	0	0
NM_005531	A_23_P160025	3428	interferon, gamma-inducible protein 16	IFI16	10.8103	0.914484	0.999988	1.19576	0.344688	1.1657	0.0741889	0	0	0	0
NM_001139	A_23_P83634	242	arachidonate 12-lipoxygenase, 12R type	ALOX12B	7.59573	1.02649	0.999988	1.03232	0.90873	1.01187	0.910157	0	0	0	0
NM_001010872	A_24_P66780	222584	family with sequence similarity 83, member B	FAM83B	6.96153	1.04447	0.999988	0.953831	0.998933	0.864729	0.421986	-1	0	0	0
NM_001080412	A_23_P212025	253461	zinc finger and BTB domain containing 38	ZBTB38	7.32162	0.836485	0.649263	0.995626	0.999184	0.914813	0.395948	0	0	0	0
NM_006608	A_24_P393864	10745	putative homeodomain transcription factor 1	PHTF1	9.51073	1.01739	0.999988	1.14016	0.398386	1.30853	0.00667367	0	0	0	1
NM_001040214	A_23_P170213	154215	Na+/K+ transporting ATPase interacting 2	NKAIN2	7.07571	1.0624	0.999988	0.935116	0.84534	1.03342	0.76817	0	0	0	0
NM_015891	A_23_P351314	51362	cell division cycle 40 homolog (S. cerevisiae)	CDC40	9.93641	0.953389	0.999988	1.07009	0.659701	1.14859	0.0641949	0	0	0	0
NM_018469	A_23_P4036	55852	testis expressed 2	TEX2	11.2767	0.935813	0.999988	1.09819	0.693226	1.01176	0.947365	0	0	0	0
NM_032205	A_24_P389348	51105	PHD finger protein 20-like 1	PHF20L1	9.19251	0.930997	0.999988	0.932068	0.808829	0.973128	0.853651	0	0	0	0
NM_001104	A_23_P138881	89	actinin, alpha 3	ACTN3	8.06423	1.22041	0.845238	0.915019	0.844301	0.853554	0.221085	0	0	0	0
NM_000535	A_24_P374586	5395	PMS2 postmeiotic segregation increased 2 (S. cerevisiae)	PMS2	9.7035	0.953666	0.999988	0.957567	0.732941	0.870274	0.0226898	0	0	0	0
NM_015326	A_32_P50123	23380	SLIT-ROBO Rho GTPase activating protein 2	SRGAP2	7.34377	0.997863	0.999988	1.02361	0.994456	1.1127	0.115338	0	0	0	0
NM_144498	A_24_P408321	9885	oxysterol binding protein-like 2	OSBPL2	8.84474	0.994649	0.999988	1.06064	0.652793	1.07926	0.21813	0	0	0	0
NM_000610	A_23_P24870	960	CD44 molecule (Indian blood group)	CD44	12.2497	0.975463	0.999988	1.1135	0.572355	1.18431	0.0739284	0	0	0	0
NR_001317	A_23_P359376	80868	HLA complex group 4 pseudogene 6	HCG4P6	7.23686	1.01162	0.999988	0.964603	0.998933	0.415527	0.00511378	0	0	0	-1
NM_017734	A_24_P188231	54873	palmdelphin	PALMD	6.78324	1.01011	0.999988	0.99284	0.998933	1.07606	0.0812736	0	0	0	0
NM_001008401	A_24_P941487	388561	zinc finger protein 761	ZNF761	8.79222	0.885663	0.996719	1.03638	0.942305	0.882463	0.195813	0	0	0	0
NM_012118	A_23_P144337	25819	CCR4 carbon catabolite repression 4-like (S. cerevisiae)	CCRN4L	7.3818	0.889757	0.999988	0.847724	0.757795	0.99335	0.985874	0	0	0	0
NM_022045	A_23_P357794	27085	Mdm2, transformed 3T3 cell double minute 2, p53 binding protein (mouse) binding protein, 104kDa	MTBP	8.61986	0.889955	0.999988	1.08571	0.689143	1.06611	0.535035	0	0	0	0
NM_015102	A_23_P351734	261734	nephronophthisis 4	NPHP4	9.12328	0.943574	0.999988	1.08762	0.50869	1.01147	0.901505	0	0	0	0
NM_032594	A_23_P48530	84684	insulinoma-associated 2	INSM2	6.88569	0.954476	0.999988	1.00495	0.999184	1.29745	0.0113273	0	0	0	0
BX648930	A_24_P187197	440300	chondroitin sulfate proteoglycan 4 pseudogene	LOC440300	8.41374	1.06807	0.999988	0.908832	0.872063	0.968016	0.903623	0	0	0	0
NM_022100	A_23_P62731	63931	mitochondrial ribosomal protein S14	MRPS14	12.0905	1.02192	0.999988	1.02174	0.940036	1.00721	0.936751	0	0	0	0
NM_138383	A_32_P84084	92154	metastasis suppressor 1-like	MTSS1L	6.93659	0.947531	0.999988	0.997098	0.999184	1.11587	0.0167452	0	0	0	0
NM_020659	A_23_P50817	57348	tweety homolog 1 (Drosophila)	TTYH1	7.30545	0.974439	0.999988	0.992499	0.998933	0.899003	0.158862	0	0	0	0
NM_182398	A_24_P237601	9252	ribosomal protein S6 kinase, 90kDa, polypeptide 5	RPS6KA5	7.12585	0.978268	0.999988	1.51653	0.370335	0.715357	0.0591152	0	0	0	0
NM_173555	A_23_P423480	219743	trypsin domain containing 1	TYSND1	8.5107	1.00424	0.999988	0.865935	0.370335	0.895868	0.15349	0	0	0	0
NM_178562	A_24_P365901	340348	tetraspanin 33	TSPAN33	10.5915	1.14521	0.90835	0.96475	0.932717	1.1224	0.203107	0	0	0	0
NM_005125	A_23_P127475	9973	copper chaperone for superoxide dismutase	CCS	9.36937	1.03406	0.999988	0.917844	0.581259	1.00724	0.95379	0	0	0	0
NM_012476	A_23_P131428	25806	ventral anterior homeobox 2	VAX2	6.92295	0.966205	0.999988	1.03482	0.900097	0.989015	0.836227	0	0	0	0
NM_012207	A_24_P338187	3189	heterogeneous nuclear ribonucleoprotein H3 (2H9)	HNRNPH3	12.5052	0.875824	0.862006	1.00708	0.998933	1.11699	0.165392	0	0	0	0
NM_052917	A_23_P165372	114805	UDP-N-acetyl-alpha-D-galactosamine:polypeptide N-acetylgalactosaminyltransferase 13 (GalNAc-T13)	GALNT13	6.87708	0.947934	0.999988	1.03652	0.992735	0.972895	0.765906	0	0	0	0
NM_014922	A_24_P83615	22861	NLR family, pyrin domain containing 1	NLRP1	7.39598	1.04058	0.999988	1.12633	0.855557	0.883052	0.605465	0	0	0	0
NM_000429	A_23_P23996	4143	methionine adenosyltransferase I, alpha	MAT1A	7.27605	0.97834	0.999988	0.998166	0.999184	1.03661	0.409584	0	0	0	0
NM_152994	A_23_P90895	129285	KLRAQ motif containing 1	KLRAQ1	8.48334	0.960905	0.999988	1.11944	0.680514	1.247	0.088104	0	0	0	0
NM_005417	A_23_P308603	6714	v-src sarcoma (Schmidt-Ruppin A-2) viral oncogene homolog (avian)	SRC	7.71517	0.947679	0.999988	0.992727	0.998933	0.985394	0.884384	0	0	0	0
NM_000125	A_23_P309739	2099	estrogen receptor 1	ESR1	7.17499	0.957608	0.999988	1.02453	0.856239	0.904396	0.0612968	0	0	0	0
DQ786249	A_23_P427299	646652	integral membrane glycoprotein-like	LOC646652	7.7199	0.99603	0.999988	0.97247	0.960101	1.10914	0.233257	0	0	0	0
NM_003752	A_23_P77572	8663	eukaryotic translation initiation factor 3, subunit C	EIF3C	13.229	1.02955	0.999988	0.837238	0.622476	0.912967	0.644575	0	0	0	0
NM_015005	A_23_P48550	283638	KIAA0284	KIAA0284	8.07126	1.15833	0.928988	0.957159	0.998933	1.06035	0.673888	0	0	0	0
NM_000999	A_23_P95879	6169	ribosomal protein L38	RPL38	15.7866	0.997653	0.999988	0.86452	0.477949	0.961518	0.748348	0	0	0	0
AK096956	A_24_P392280	28985	malignant T cell amplified sequence 1	MCTS1	7.33698	0.958398	0.999988	0.955999	0.840297	0.868062	0.120949	0	0	0	0
NM_001001958	A_23_P141939	390883	olfactory receptor, family 7, subfamily G, member 3	OR7G3	6.70364	0.931707	0.999988	0.932486	0.803001	0.999642	0.997567	0	0	0	0
NM_018456	A_23_P252201	55840	ELL associated factor 2	EAF2	12.7347	0.969173	0.999988	0.975236	0.959333	0.871736	0.0824407	0	0	0	0
NM_021219	A_23_P120667	58494	junctional adhesion molecule 2	JAM2	6.89375	0.956229	0.999988	1.02708	0.998933	0.541675	0.00509705	0	0	0	-1
XR_015997	A_24_P865672	729686	nucleophosmin (nucleolar phosphoprotein B23, numatrin) pseudogene	LOC729686	9.97384	1.02826	0.999988	1.02779	0.94534	1.02109	0.835301	0	0	0	0
NM_002128	A_24_P801264	3146	high-mobility group box 1	HMGB1	15.5228	0.890576	0.999988	0.942696	0.859721	0.834323	0.0973984	0	0	0	0
NM_020971	A_24_P293114	57731	spectrin, beta, non-erythrocytic 4	SPTBN4	7.27915	0.957947	0.999988	1.00768	0.998933	1.02022	0.810842	0	0	0	0
NM_006948	A_23_P17606	6782	heat shock protein 70kDa family, member 13	HSPA13	8.47529	0.903036	0.999988	1.18949	0.50085	1.36406	0.0262218	0	0	0	1
NM_001004439	A_23_P206022	22801	integrin, alpha 11	ITGA11	7.74335	1.00014	0.999988	0.990613	0.994624	1.03487	0.659807	0	0	0	0
NM_001818	A_23_P149926	1109	aldo-keto reductase family 1, member C4 (chlordecone reductase; 3-alpha hydroxysteroid dehydrogenase, type I; dihydrodiol dehydrogenase 4)	AKR1C4	6.83238	1.00948	0.999988	0.982425	0.982677	0.961303	0.344065	0	0	0	0
CR610759	A_32_P47107	100129104	hypothetical LOC100129104	LOC100129104	10.2887	1.0071	0.999988	0.948935	0.795146	0.88434	0.118533	0	0	0	0
BC028068	A_24_P59667	3718	Janus kinase 3	JAK3	14.2237	1.09646	0.999988	1.05074	0.928712	1.09635	0.479864	0	0	0	0
NM_012121	A_24_P19054	23580	CDC42 effector protein (Rho GTPase binding) 4	CDC42EP4	10.5976	1.06544	0.999988	0.972476	0.906734	0.998985	0.992776	0	0	0	0
AK025743	A_24_P751220	157860	hypothetical protein LOC157860	LOC157860	7.09086	1.00553	0.999988	1.03271	0.998933	0.662693	0.0057139	0	0	0	-1
NM_017520	A_23_P204967	54737	M-phase phosphoprotein 8	MPHOSPH8	10.6632	0.8001	0.889059	0.837806	0.539354	0.71287	0.0272324	0	0	0	-1
AA687366	A_24_P582324	8832	CD84 molecule	CD84	6.80164	0.978961	0.999988	1.04444	0.955216	1.26104	0.00889149	0	0	0	0
NM_001628	A_23_P258190	231	aldo-keto reductase family 1, member B1 (aldose reductase)	AKR1B1	7.13725	1.0096	0.999988	0.941395	0.689401	1.01383	0.863882	0	0	0	0
NM_004738	A_23_P91293	9217	VAMP (vesicle-associated membrane protein)-associated protein B and C	VAPB	10.345	1.05758	0.999988	1.03586	0.918314	1.08958	0.300578	0	0	0	0
NM_001008657	A_24_P243396	6949	Treacher Collins-Franceschetti syndrome 1	TCOF1	9.97905	1.00325	0.999988	1.03049	0.603223	1.04833	0.0924907	0	0	0	0
NM_013246	A_23_P138760	23529	cardiotrophin-like cytokine factor 1	CLCF1	7.51358	1.05896	0.999988	0.974821	0.988886	0.980122	0.906825	0	0	0	0
AK093987	A_32_P52386	100316868	non-protein coding RNA 213	NCRNA00213	8.83408	0.9834	0.999988	0.888228	0.520225	0.814538	0.0349303	0	0	0	0
NM_014298	A_23_P34233	23475	quinolinate phosphoribosyltransferase	QPRT	9.0362	1.03176	0.999988	0.942038	0.607763	0.963423	0.541597	0	0	0	0
NM_138441	A_32_P1173	115004	chromosome 6 open reading frame 150	C6orf150	10.2963	1.10159	0.999988	1.1452	0.66716	1.24585	0.139082	0	0	0	0
NM_005844	A_23_P251021	10255	HLA complex group 9	HCG9	6.83257	0.984299	0.999988	1.06325	0.894557	1.20738	0.0178116	0	0	0	0
NM_145236	A_23_P39755	93010	UDP-GlcNAc:betaGal beta-1,3-N-acetylglucosaminyltransferase 7	B3GNT7	7.48793	1.01254	0.999988	1.04365	0.697018	1.07773	0.137125	0	0	0	0
NM_004207	A_23_P158725	9123	solute carrier family 16, member 3 (monocarboxylic acid transporter 4)	SLC16A3	15.0743	1.03075	0.999988	1.07197	0.518214	1.08932	0.1549	0	0	0	0
NM_003932	A_32_P44512	6767	suppression of tumorigenicity 13 (colon carcinoma) (Hsp70 interacting protein)	ST13	13.2355	0.920095	0.930575	1.02851	0.892798	1.05876	0.334615	0	0	0	0
NM_012337	A_23_P62642	25790	coiled-coil domain containing 19	CCDC19	7.02784	1.13057	0.889059	0.964267	0.900637	1.11098	0.175444	0	0	0	0
NM_003486	A_23_P3792	8140	solute carrier family 7 (cationic amino acid transporter, y+ system), member 5	SLC7A5	11.0708	1.04764	0.999988	0.764679	0.364433	0.633749	0.00768192	0	0	0	-1
AF119867	A_24_P419399	55387	hypothetical protein PRO2214	PRO2214	6.93549	1.02897	0.999988	0.894271	0.713283	1.05321	0.758238	0	0	0	0
NM_015239	A_23_P169278	23287	ATP/GTP binding protein 1	AGTPBP1	10.244	0.922464	0.999988	1.03692	0.994456	0.97656	0.936907	0	0	0	0
NR_002556	A_32_P135336	388242	coiled-coil domain containing 101 pseudogene	LOC388242	7.23022	0.894247	0.508513	1.06801	0.523934	1.03227	0.42463	0	0	0	0
NM_173852	A_23_P149249	200185	keratinocyte associated protein 2	KRTCAP2	14.2844	1.0055	0.999988	0.998815	0.999184	0.972221	0.516276	0	0	0	0
NM_013451	A_23_P354387	26509	myoferlin	MYOF	8.19636	0.934517	0.999988	1.02822	0.96463	0.948239	0.609782	0	0	0	0
NM_014951	A_23_P86610	22891	zinc finger protein 365	ZNF365	7.21415	0.892898	0.426923	0.983099	0.994456	1.08727	0.0377423	0	0	0	0
NM_014935	A_23_P148753	22874	pleckstrin homology domain containing, family A member 6	PLEKHA6	6.92743	0.940826	0.999988	0.984651	0.998933	1.1546	0.0268964	0	0	0	0
NM_001805	A_23_P2990	1053	CCAAT/enhancer binding protein (C/EBP), epsilon	CEBPE	9.53287	1.15181	0.999988	0.841251	0.545483	0.912626	0.551404	0	0	0	0
NM_138409	A_32_P41254	112609	melanocortin 2 receptor accessory protein 2	MRAP2	7.07841	1.11293	0.999988	1.01421	0.998933	0.901849	0.189037	0	0	0	0
NM_002863	A_23_P48676	5836	phosphorylase, glycogen, liver	PYGL	13.7951	0.99786	0.999988	0.911783	0.733189	0.900514	0.394591	0	0	0	0
NM_005420	A_23_P155786	6783	sulfotransferase family 1E, estrogen-preferring, member 1	SULT1E1	6.43897	1.04813	0.999988	0.958586	0.986573	1.35789	0.0117092	0	0	0	1
NM_002834	A_23_P99027	5781	protein tyrosine phosphatase, non-receptor type 11	PTPN11	12.8796	0.883794	0.90835	1.12053	0.495071	1.07124	0.428376	0	0	0	0
D90075	A_24_P111191	8030	coiled-coil domain containing 6	CCDC6	6.83215	1.00571	0.999988	0.408742	0.0214226	1.16773	0.378629	0	0	-1	0
NM_015658	A_23_P336015	26155	nucleolar complex associated 2 homolog (S. cerevisiae)	NOC2L	10.5849	1.16539	0.999988	0.800108	0.718155	0.947274	0.891537	0	0	0	0
NM_053056	A_23_P202837	595	cyclin D1	CCND1	8.49632	0.989589	0.999988	0.824808	0.358563	0.786347	0.0220023	0	0	0	0
NM_014341	A_24_P235012	23787	mitochondrial carrier homolog 1 (C. elegans)	MTCH1	11.5903	1.05331	0.999988	0.881152	0.780941	1.18566	0.365705	0	0	0	0
NM_000952	A_24_P102821	5724	platelet-activating factor receptor	PTAFR	7.70797	1.02226	0.999988	0.933504	0.897803	0.700722	0.0408457	0	0	0	-1
NM_015950	A_23_P7941	51069	mitochondrial ribosomal protein L2	MRPL2	9.97685	1.15134	0.999988	0.855564	0.65058	0.825323	0.239711	0	0	0	0
AL050139	A_24_P114334	64795	required for meiotic nuclear division 5 homolog A (S. cerevisiae)	RMND5A	11.8393	0.952772	0.999988	1.07552	0.36819	1.08812	0.0395019	0	0	0	0
BF593129	A_24_P528213	55274	PHD finger protein 10	PHF10	9.90966	0.901656	0.862006	1.02502	0.929624	1.00027	0.998044	0	0	0	0
NM_004935	A_23_P8400	1020	cyclin-dependent kinase 5	CDK5	11.772	0.954405	0.999988	0.915651	0.614673	0.949131	0.574412	0	0	0	0
BC033839	A_23_P325700	283080	chromosome 10 open reading frame 126	C10orf126	6.82317	0.98763	0.999988	1.03967	0.97072	1.02541	0.796159	0	0	0	0
AL137303	A_24_P895892	23102	TBC1 domain family, member 2B	TBC1D2B	7.54722	0.950255	0.999988	1.04685	0.621235	1.01601	0.774506	0	0	0	0
NM_054016	A_23_P352291	10772	serine/arginine-rich splicing factor 10	SRSF10	12.2919	0.945936	0.999988	1.0448	0.849174	1.17553	0.0458649	0	0	0	0
NM_006777	A_24_P314351	10009	zinc finger and BTB domain containing 33	ZBTB33	11.0829	0.889593	0.756614	1.05789	0.67658	1.02215	0.781825	0	0	0	0
NM_145037	A_23_P132560	91775	family with sequence similarity 55, member C	FAM55C	11.5294	0.985181	0.999988	0.962543	0.997567	0.873706	0.564509	0	0	0	0
NM_030940	A_24_P387609	81689	iron-sulfur cluster assembly 1 homolog (S. cerevisiae)	ISCA1	9.11458	0.935235	0.999988	1.0093	0.998933	1.21372	0.0477057	0	0	0	0
BC008632	A_24_P636301	90632	chromosome 6 open reading frame 176	C6orf176	6.74455	0.963641	0.999988	1.07574	0.689269	1.06085	0.205173	0	0	0	0
NM_002567	A_23_P13604	5037	phosphatidylethanolamine binding protein 1	PEBP1	15.4686	0.993367	0.999988	1.02643	0.917158	1.03562	0.605424	0	0	0	0
NM_020117	A_24_P51360	51520	leucyl-tRNA synthetase	LARS	12.1992	0.844558	0.999988	0.925952	0.929376	0.726403	0.0975479	0	0	0	0
NM_003278	A_23_P69497	7123	C-type lectin domain family 3, member B	CLEC3B	8.77397	0.984941	0.999988	0.954308	0.845751	0.874082	0.101518	0	0	0	0
AK095607	A_23_P378499	284309	zinc finger protein 776	ZNF776	9.43802	0.958192	0.999988	1.18159	0.519079	1.31581	0.0415516	0	0	0	1
NM_012282	A_24_P100428	23630	KCNE1-like	KCNE1L	6.70728	0.999099	0.999988	0.943161	0.947212	0.66212	0.00509705	0	0	0	-1
NM_001974	A_23_P27556	2015	egf-like module containing, mucin-like, hormone receptor-like 1	EMR1	8.55772	0.926385	0.999988	1.03139	0.934334	0.990996	0.943928	0	0	0	0
NM_004461	A_23_P78685	2193	phenylalanyl-tRNA synthetase, alpha subunit	FARSA	13.0759	1.13136	0.999988	0.82102	0.559402	0.776937	0.125502	0	0	0	0
NM_173804	A_24_P121956	255043	transmembrane protein 86B	TMEM86B	10.3085	1.02881	0.999988	0.849253	0.572289	0.652812	0.0106377	0	0	0	-1
BC107109	A_23_P381489	114038	chromosome 21 open reading frame 84	C21orf84	7.0905	1.00587	0.999988	1.02854	0.998933	1.05513	0.825751	-1	0	0	0
NM_002271	A_23_P205007	3843	importin 5	IPO5	12.2922	0.939681	0.999988	1.06567	0.581259	0.990375	0.907015	0	0	0	0
NM_004817	A_23_P9293	9414	tight junction protein 2 (zona occludens 2)	TJP2	11.576	0.903761	0.945326	0.959646	0.848624	0.954	0.553799	0	0	0	0
AK094167	A_23_P344655	647115	hypothetical LOC647115	FLJ36848	7.16075	0.972073	0.999988	1.04009	0.883914	0.985529	0.826123	0	0	0	0
NM_005588	A_24_P154868	4224	meprin A, alpha (PABA peptide hydrolase)	MEP1A	6.98368	1.11094	0.436337	1.00133	0.999184	1.03778	0.446217	0	0	0	0
NM_174945	A_23_P401084	284346	zinc finger protein 575	ZNF575	8.17238	1.05089	0.999988	0.988969	0.994456	0.855357	0.0170852	0	0	0	0
NM_004964	A_23_P114656	3065	histone deacetylase 1	HDAC1	14.6015	0.932271	0.999988	1.02056	0.995282	1.00837	0.965588	0	0	0	0
NM_014953	A_24_P219024	22894	DIS3 mitotic control homolog (S. cerevisiae)	DIS3	10.5017	0.872253	0.889059	1.1344	0.471293	1.08686	0.341066	0	0	0	0
NM_173564	A_23_P407654	222950	chromosome 7 open reading frame 51	C7orf51	7.09148	0.979113	0.999988	0.982855	0.966302	0.99271	0.91262	0	0	0	0
NM_006631	A_23_P107763	10781	zinc finger protein 266	ZNF266	10.1902	1.00455	0.999988	0.875371	0.503278	0.900892	0.297041	0	0	0	0
NM_178509	A_32_P90483	252983	syntaxin binding protein 4	STXBP4	7.83574	0.880689	0.999988	1.03961	0.943699	1.22481	0.0638277	0	0	0	0
NM_020385	A_23_P157861	57109	REX4, RNA exonuclease 4 homolog (S. cerevisiae)	REXO4	9.51499	1.04683	0.999988	0.917337	0.561868	0.97786	0.809949	0	0	0	0
NM_052904	A_23_P425766	114792	kelch-like 32 (Drosophila)	KLHL32	7.02208	0.961765	0.999988	1.00621	0.993789	0.993722	0.906082	0	0	0	0
NM_178001	A_23_P60458	5524	protein phosphatase 2A activator, regulatory subunit 4	PPP2R4	11.0814	1.13327	0.999988	0.873607	0.657872	0.971799	0.889867	0	0	0	0
NM_015725	A_23_P50291	50700	retinol dehydrogenase 8 (all-trans)	RDH8	7.08973	1.04038	0.999988	1.04138	0.840297	0.983107	0.83191	0	0	0	0
NM_002087	A_23_P49708	2896	granulin	GRN	14.559	0.972688	0.999988	1.05116	0.734822	1.0424	0.557784	0	0	0	0
NM_016505	A_32_P1509	51538	zinc finger, CCHC domain containing 17	ZCCHC17	12.1186	0.824129	0.999988	0.863602	0.689269	0.668161	0.0276171	0	0	0	-1
BC015824	A_24_P920102	25949	SYF2 homolog, RNA splicing factor (S. cerevisiae)	SYF2	7.92845	1.04046	0.999988	1.08548	0.690934	1.10585	0.294678	0	0	0	0
NM_007152	A_23_P252748	7748	zinc finger protein 195	ZNF195	10.33	0.804466	0.758976	0.952868	0.926439	0.837224	0.13063	0	0	0	0
NM_003709	A_23_P67980	8609	Kruppel-like factor 7 (ubiquitous)	KLF7	7.30651	0.944557	0.982203	0.982471	0.929624	0.952019	0.266422	0	0	0	0
NM_007355	A_24_P170295	3326	heat shock protein 90kDa alpha (cytosolic), class B member 1	HSP90AB1	12.2095	0.779556	0.999988	0.785096	0.579395	0.674789	0.0705484	0	0	0	0
NM_000958	A_23_P148047	5734	prostaglandin E receptor 4 (subtype EP4)	PTGER4	11.9425	0.985513	0.999988	1.29193	0.484549	1.33822	0.109906	0	0	0	0
NM_014766	A_23_P366366	9805	secernin 1	SCRN1	7.53348	1.00038	0.999988	1.09844	0.571436	1.14294	0.0999037	0	0	0	0
NM_000222	A_23_P110253	3815	v-kit Hardy-Zuckerman 4 feline sarcoma viral oncogene homolog	KIT	7.77559	0.974121	0.999988	0.93513	0.711683	0.998719	0.991986	0	0	0	0
NM_139319	A_23_P159076	246213	solute carrier family 17 (sodium-dependent inorganic phosphate cotransporter), member 8	SLC17A8	6.91202	0.957781	0.999988	0.991325	0.998933	1.24502	0.00990503	0	0	0	0
NM_032013	A_24_P185604	57446	NDRG family member 3	NDRG3	9.8756	1.00151	0.999988	0.982628	0.968284	1.03305	0.639154	0	0	0	0
XR_015267	A_32_P181725	728003	similar to vesicle-associated membrane protein-associated protein A	LOC728003	6.89724	1.03164	0.999988	1.01862	0.998933	1.10508	0.0674529	0	0	0	0
BC010526	A_23_P41267	401127	WD repeat domain 5 pseudogene	LOC401127	10.1931	1.02129	0.999988	1.01192	0.995042	1.08852	0.182206	0	0	0	0
NM_000603	A_23_P70849	4846	nitric oxide synthase 3 (endothelial cell)	NOS3	9.46009	0.98928	0.999988	0.845325	0.426896	0.771249	0.0244375	0	0	0	0
NM_152373	A_23_P11598	127396	zinc finger protein 684	ZNF684	8.94114	0.775726	0.859835	1.06826	0.910686	1.14468	0.379018	0	0	0	0
NM_181776	A_23_P70102	153201	solute carrier family 36 (proton/amino acid symporter), member 2	SLC36A2	6.82982	0.974864	0.999988	1.00292	0.999184	0.847329	0.0227686	0	0	0	0
NM_199206	A_23_P48495	9623	T-cell leukemia/lymphoma 1B	TCL1B	7.42602	0.810393	0.999988	1.03966	0.985523	1.01461	0.958899	0	0	0	0
NM_001005185	A_23_P23502	128372	olfactory receptor, family 6, subfamily N, member 1	OR6N1	7.31078	0.697231	0.0324728	0.976052	0.958962	0.969424	0.730737	0	-1	0	0
NM_006713	A_32_P2333	10923	SUB1 homolog (S. cerevisiae)	SUB1	14.7502	0.951565	0.999988	1.13183	0.336931	1.08558	0.154648	0	0	0	0
NM_002934	A_32_P1712	6036	ribonuclease, RNase A family, 2 (liver, eosinophil-derived neurotoxin)	RNASE2	13.0694	1.02482	0.999988	0.984234	0.998933	0.986072	0.955701	0	0	0	0
NM_033305	A_23_P9472	23230	vacuolar protein sorting 13 homolog A (S. cerevisiae)	VPS13A	10.2375	0.688802	0.676042	0.963295	0.993819	0.720872	0.0874577	0	0	0	0
NM_024018	A_23_P145218	54718	butyrophilin, subfamily 2, member A3	BTN2A3	9.50368	1.08735	0.996719	0.949307	0.726277	0.99464	0.961885	0	0	0	0
NM_005947	A_23_P37983	4490	metallothionein 1B	MT1B	15.4408	1.03809	0.999988	0.991429	0.991672	0.958353	0.306761	0	0	0	0
NM_001024858	A_24_P272088	6710	spectrin, beta, erythrocytic	SPTB	6.8667	0.979342	0.999988	1.02703	0.978535	1.1149	0.0680469	0	0	0	0
NM_144670	A_23_P372962	144568	alpha-2-macroglobulin-like 1	A2ML1	10.3787	0.975452	0.999988	1.08819	0.936325	1.0077	0.983524	0	0	0	0
NM_173806	A_23_P412508	255762	PDZ domain containing 9	PDZD9	6.73317	1.0089	0.999988	0.992115	0.998933	0.992433	0.95239	0	0	0	0
NM_001042535	A_24_P333364	116988	ArfGAP with GTPase domain, ankyrin repeat and PH domain 3	AGAP3	14.0162	1.05018	0.999988	0.94577	0.745233	0.909222	0.197008	0	0	0	0
NM_016264	A_24_P387321	51710	zinc finger protein 44	ZNF44	7.05819	0.939196	0.999988	0.993222	0.998933	0.984988	0.771248	0	0	0	0
NM_153347	A_32_P66035	144110	transmembrane protein 86A	TMEM86A	6.85611	0.999835	0.999988	1.02342	0.970286	1.0359	0.465806	0	0	0	0
AK096054	A_23_P62070	340024	solute carrier family 6 (neutral amino acid transporter), member 19	SLC6A19	9.26115	1.03354	0.999988	0.946951	0.988279	0.929886	0.822234	0	0	0	0
NM_020677	A_23_P26649	57407	NmrA-like family domain containing 1	NMRAL1	11.6566	1.02974	0.999988	0.861855	0.407707	0.862826	0.101371	0	0	0	0
NM_024594	A_23_P213638	79646	pantothenate kinase 3	PANK3	9.79343	0.95479	0.999988	1.13906	0.398386	1.11849	0.142204	0	0	0	0
NM_005214	A_23_P102481	1493	cytotoxic T-lymphocyte-associated protein 4	CTLA4	7.18808	0.993343	0.999988	1.07822	0.650479	0.922881	0.315114	0	0	0	0
NM_015617	A_32_P530933	26108	pygopus homolog 1 (Drosophila)	PYGO1	6.76391	0.920479	0.999988	1.01128	0.998933	1.26085	0.00889206	0	0	0	0
BC080530	A_32_P34826	114041	chromosome 21 open reading frame 88	C21orf88	6.83708	1.0327	0.999988	0.994063	0.998933	1.03519	0.50677	0	0	0	0
NM_198427	A_24_P358554	63827	brevican	BCAN	6.9362	0.929626	0.889059	0.9831	0.991672	1.0116	0.9273	0	0	0	0
BC029861	A_24_P219418	162137	hypothetical protein MGC34800	MGC34800	9.49811	1.06602	0.999988	1.04335	0.894972	0.934766	0.474908	0	0	0	0
NM_014907	A_23_P169460	22844	FERM and PDZ domain containing 1	FRMPD1	7.0957	0.569991	0.0297252	1.06978	0.978535	0.983812	0.945494	0	-1	0	0
NM_175709	A_23_P250735	23492	chromobox homolog 7	CBX7	8.42246	0.960965	0.999988	0.9401	0.718261	0.897566	0.159251	0	0	0	0
NM_016173	A_24_P268729	51409	HemK methyltransferase family member 1	HEMK1	7.14274	0.914039	0.905812	0.926561	0.527476	0.923397	0.490867	0	0	0	0
NM_005783	A_23_P154330	10190	thioredoxin domain containing 9	TXNDC9	12.7063	0.997908	0.999988	0.987027	0.998933	0.795932	0.0781423	0	0	0	0
NM_000483	A_23_P208302	344	apolipoprotein C-II	APOC2	7.23917	0.987147	0.999988	0.997514	0.999184	0.985719	0.828651	0	0	0	0
NM_000224	A_24_P42136	3875	keratin 18	KRT18	7.04291	1.02855	0.999988	0.922598	0.737858	0.947959	0.371038	0	0	0	0
NM_004079	A_24_P242646	1520	cathepsin S	CTSS	8.19308	0.864597	0.999988	1.16327	0.642318	1.14338	0.400534	0	0	0	0
NM_015596	A_24_P333697	26085	kallikrein-related peptidase 13	KLK13	6.70452	1.0094	0.999988	0.986748	0.998933	0.961056	0.471595	0	0	0	0
NM_003685	A_23_P16157	8570	KH-type splicing regulatory protein	KHSRP	15.7031	1.06243	0.999988	0.955524	0.893963	0.891831	0.224925	0	0	0	0
NM_033413	A_23_P152949	90506	leucine rich repeat containing 46	LRRC46	7.82572	1.07086	0.999988	0.956873	0.875626	0.866058	0.346959	0	0	0	0
NM_014405	A_24_P70303	27092	calcium channel, voltage-dependent, gamma subunit 4	CACNG4	7.917	1.06487	0.999988	1.01383	0.998933	0.995815	0.983229	0	0	0	0
NM_000594	A_23_P376488	7124	tumor necrosis factor	TNF	8.00182	1.04213	0.999988	0.890375	0.574668	0.853378	0.116549	0	0	0	0
NM_015278	A_24_P658584	23328	SAM and SH3 domain containing 1	SASH1	6.78185	1.0245	0.999988	1.00629	0.998933	1.12597	0.0349221	0	0	0	0
NM_152232	A_23_P335957	80834	taste receptor, type 1, member 2	TAS1R2	6.94208	0.904605	0.999988	0.984353	0.960489	0.999363	0.994855	0	0	0	0
NM_001042	A_23_P107350	6517	solute carrier family 2 (facilitated glucose transporter), member 4	SLC2A4	7.37409	0.658234	0.945326	1.00406	0.999184	1.14983	0.6904	0	0	0	0
NM_006456	A_23_P49499	10610	ST6 (alpha-N-acetyl-neuraminyl-2,3-beta-galactosyl-1,3)-N-acetylgalactosaminide alpha-2,6-sialyltransferase 2	ST6GALNAC2	6.9267	1.01654	0.999988	1.04553	0.856163	1.0409	0.3869	0	0	0	0
NM_003235	A_23_P32454	7038	thyroglobulin	TG	7.69506	0.985323	0.999988	1.04042	0.710252	0.922342	0.0966545	0	0	0	0
BC032382	A_24_P202329	146880	hypothetical LOC146880	LOC146880	7.04619	1.06277	0.999988	0.937964	0.998933	0.389392	0.00529503	0	0	0	-1
NM_198969	A_23_P165061	166	amino-terminal enhancer of split	AES	13.701	0.982072	0.999988	1.0784	0.463475	1.12561	0.0303533	0	0	0	0
NM_024807	A_24_P214858	79865	triggering receptor expressed on myeloid cells-like 2	TREML2	7.45087	0.974807	0.999988	0.995524	0.998933	1.02711	0.721002	0	0	0	0
NM_139201	A_23_P204436	9815	G protein-coupled receptor kinase interacting ArfGAP 2	GIT2	8.25184	0.933211	0.999988	1.15739	0.667129	1.45312	0.0302979	0	0	0	1
X51417	A_23_P22190	2103	estrogen-related receptor beta	ESRRB	6.98601	1.09366	0.756614	1.00345	0.998933	0.964975	0.347729	0	0	0	0
NM_013345	A_24_P201994	29933	G protein-coupled receptor 132	GPR132	6.8798	1.05563	0.999988	0.985755	0.998933	1.16069	0.0127265	0	0	0	0
NM_000488	A_23_P114626	462	serpin peptidase inhibitor, clade C (antithrombin), member 1	SERPINC1	7.56325	0.837169	0.999988	1.04811	0.971093	0.987754	0.96651	0	0	0	0
NM_006712	A_23_P215140	10922	Fas-activated serine/threonine kinase	FASTK	11.6134	1.08261	0.999988	0.849748	0.696015	0.909216	0.667222	0	0	0	0
NM_014631	A_23_P35456	9644	SH3 and PX domains 2A	SH3PXD2A	11.4341	0.961873	0.999988	0.848354	0.586002	0.778317	0.092022	0	0	0	0
NM_000946	A_23_P25019	5557	primase, DNA, polypeptide 1 (49kDa)	PRIM1	11.616	0.961381	0.999988	0.908351	0.583992	0.78986	0.0153271	0	0	0	0
NM_020795	A_23_P207125	57555	neuroligin 2	NLGN2	9.15595	1.09718	0.999988	0.910043	0.665568	0.899741	0.309567	0	0	0	0
BX537874	A_24_P221968	400537	hypothetical protein DKFZp313P036	DKFZp313P036	8.59376	0.704845	0.176158	0.892298	0.667129	0.756441	0.0360549	0	0	0	-1
NM_006465	A_23_P88580	10620	AT rich interactive domain 3B (BRIGHT-like)	ARID3B	10.9197	0.973169	0.999988	1.10703	0.801303	1.25489	0.143049	0	0	0	0
AI830766	A_32_P92840	712	complement component 1, q subcomponent, A chain	C1QA	6.77224	0.881155	0.999988	0.959569	0.946892	0.943735	0.384374	0	0	0	0
NM_024617	A_24_P68275	79670	zinc finger, CCHC domain containing 6	ZCCHC6	7.17536	0.93968	0.999988	1.10031	0.577403	1.16028	0.0799201	0	0	0	0
NM_138417	A_23_P103276	112970	KTI12 homolog, chromatin associated (S. cerevisiae)	KTI12	9.6807	1.0198	0.999988	0.906254	0.699518	0.862716	0.20559	0	0	0	0
NM_014820	A_23_P144264	9868	translocase of outer mitochondrial membrane 70 homolog A (S. cerevisiae)	TOMM70A	10.3889	0.947987	0.999988	0.878235	0.612276	0.939218	0.656116	0	0	0	0
NM_080604	A_23_P81811	93643	tight junction associated protein 1 (peripheral)	TJAP1	9.97688	1.13071	0.999988	0.895417	0.68589	0.983675	0.934337	0	0	0	0
AK023443	A_24_P928061	27185	disrupted in schizophrenia 1	DISC1	6.88675	0.944928	0.999988	1.05499	0.859486	1.08363	0.436645	0	0	0	0
NM_016184	A_23_P48029	50856	C-type lectin domain family 4, member A	CLEC4A	8.02117	1.3257	0.999988	0.630251	0.788969	0.807675	0.762509	0	0	0	0
NM_030756	A_23_P389588	6934	transcription factor 7-like 2 (T-cell specific, HMG-box)	TCF7L2	7.14027	1.01548	0.999988	1.29974	0.102704	1.03759	0.620036	0	0	0	0
NM_004196	A_23_P99747	8814	cyclin-dependent kinase-like 1 (CDC2-related kinase)	CDKL1	8.30396	0.982018	0.999988	0.927584	0.594539	0.920664	0.225728	0	0	0	0
NM_015026	A_24_P109244	23041	MON2 homolog (S. cerevisiae)	MON2	9.13975	0.896047	0.999988	1.1874	0.403701	1.2672	0.0314866	0	0	0	0
NM_014499	A_23_P346376	27334	purinergic receptor P2Y, G-protein coupled, 10	P2RY10	7.14592	0.977096	0.999988	0.96728	0.912812	1.0412	0.566846	0	0	0	0
NM_001014435	A_23_P106656	766	carbonic anhydrase VII	CA7	7.10403	1.01524	0.999988	1.05911	0.47565	0.98349	0.663922	0	0	0	0
NM_021992	A_23_P137173	11013	thymosin beta 15a	TMSB15A	6.85477	1.24958	0.999988	1.01428	0.998933	1.09773	0.375655	0	0	0	0
NM_018553	A_23_P15669	55421	chromosome 17 open reading frame 85	C17orf85	8.7961	0.999132	0.999988	1.14957	0.403701	1.2286	0.0230295	0	0	0	0
NM_006744	A_23_P75283	5950	retinol binding protein 4, plasma	RBP4	6.95665	0.932136	0.999988	1.10078	0.662792	0.974685	0.708452	0	0	0	0
NM_013959	A_23_P407497	3084	neuregulin 1	NRG1	6.82589	0.997239	0.999988	0.970161	0.953544	1.11954	0.0332272	0	0	0	0
NM_032789	A_23_P84762	84875	poly (ADP-ribose) polymerase family, member 10	PARP10	15.8186	1.0427	0.999988	0.9385	0.779772	0.931615	0.466196	0	0	0	0
NM_153033	A_24_P329229	154881	potassium channel tetramerisation domain containing 7	KCTD7	7.07289	1.02238	0.999988	0.90902	0.371528	1.02257	0.717991	0	0	0	0
NM_213621	A_23_P98399	3359	5-hydroxytryptamine (serotonin) receptor 3A	HTR3A	7.27115	0.988632	0.999988	1.01237	0.998933	0.802603	0.0360584	0	0	0	0
NM_013978	A_23_P7655	662	BCL2/adenovirus E1B 19kDa interacting protein 1	BNIP1	10.104	1.02383	0.999988	1.04535	0.939301	1.16051	0.204758	0	0	0	0
NM_000682	A_23_P378926	151	adrenergic, alpha-2B-, receptor	ADRA2B	6.83753	0.944073	0.999988	0.993668	0.998933	1.08686	0.0885961	0	0	0	0
NM_017793	A_23_P3424	54913	ribonuclease P/MRP 25kDa subunit	RPP25	10.8775	1.11313	0.999988	0.882029	0.751445	0.884362	0.499172	0	0	0	0
NM_016830	A_23_P105545	6843	vesicle-associated membrane protein 1 (synaptobrevin 1)	VAMP1	8.47773	1.03352	0.999988	0.972178	0.876208	0.988846	0.884605	0	0	0	0
NM_020425	A_24_P388940	57150	chromosome 6 open reading frame 162	C6orf162	9.17969	0.936418	0.999988	1.12303	0.518967	0.984512	0.905063	0	0	0	0
NM_000675	A_24_P237270	135	adenosine A2a receptor	ADORA2A	7.6816	0.983751	0.999988	0.941719	0.742716	1.05535	0.5306	0	0	0	0
NM_000810	A_23_P436618	2558	gamma-aminobutyric acid (GABA) A receptor, alpha 5	GABRA5	6.57443	1.00298	0.999988	0.99038	0.998933	0.931356	0.145626	0	0	0	0
BI017499	A_32_P198497	100190986	hypothetical LOC100190986	LOC100190986	7.11288	1.03437	0.999988	1.02664	0.89374	0.943161	0.201822	0	0	0	0
NM_018105	A_23_P134814	55145	THAP domain containing, apoptosis associated protein 1	THAP1	11.0664	0.9663	0.999988	1.23105	0.334011	1.26841	0.0220334	0	0	0	0
NM_152264	A_23_P24345	91252	solute carrier family 39 (zinc transporter), member 13	SLC39A13	11.5556	1.00764	0.999988	1.0033	0.99897	0.994254	0.945522	0	0	0	0
AK096342	A_23_P124585	81931	zinc finger protein 93	ZNF93	8.06457	0.85737	0.999988	1.0701	0.935671	1.28835	0.147986	0	0	0	0
NM_001855	A_24_P315120	1306	collagen, type XV, alpha 1	COL15A1	6.97812	1.0525	0.999988	0.996891	0.999184	1.10963	0.0617911	0	0	0	0
NM_019013	A_23_P49878	54478	family with sequence similarity 64, member A	FAM64A	12.0084	1.00033	0.999988	1.04214	0.936546	0.852735	0.137577	0	0	0	0
NM_002463	A_23_P6263	4600	myxovirus (influenza virus) resistance 2 (mouse)	MX2	12.6775	0.970478	0.999988	0.939367	0.648896	0.897823	0.0983515	0	0	0	0
NM_172113	A_23_P319859	2139	eyes absent homolog 2 (Drosophila)	EYA2	7.01239	0.964111	0.999988	1.05085	0.850599	1.10004	0.0210913	0	0	0	0
NM_032571	A_23_P218549	84658	egf-like module containing, mucin-like, hormone receptor-like 3	EMR3	6.84744	0.948673	0.999988	1.0077	0.998933	1.08005	0.104629	0	0	0	0
NM_030981	A_32_P129288	81876	RAB1B, member RAS oncogene family	RAB1B	12.1182	1.11194	0.999988	0.914992	0.802308	1.0246	0.90328	0	0	0	0
NM_024660	A_23_P142424	79713	transmembrane protein 149	TMEM149	10.6955	1.04288	0.999988	1.08627	0.724337	1.10173	0.366894	0	0	0	0
M69012	A_24_P127159	346329	guanine nucleotide binding protein (G protein), alpha 11 (Gq class) pseudogene	LOC346329	6.86802	0.968762	0.999988	0.938511	0.84477	1.24054	0.00649145	0	0	0	0
AK001481	A_23_P251216	55187	vacuolar protein sorting 13 homolog D (S. cerevisiae)	VPS13D	8.06112	1.25831	0.79712	1.03585	0.982672	1.12701	0.36598	0	0	0	0
NM_032680	A_23_P128351	84766	EF-hand calcium binding domain 4B	EFCAB4B	7.36	0.934759	0.999988	0.92848	0.9043	1.17731	0.117946	0	0	0	0
NM_052940	A_24_P276791	115353	leucine rich repeat containing 42	LRRC42	9.02259	0.928214	0.999988	1.01138	0.998933	1.14636	0.182527	0	0	0	0
NM_030764	A_24_P319647	79368	Fc receptor-like 2	FCRL2	7.31884	1.02342	0.999988	1.04535	0.745307	0.975099	0.719992	0	0	0	0
NM_183419	A_24_P411899	25897	ring finger protein 19A	RNF19A	10.0141	0.972162	0.999988	1.14922	0.42748	1.17721	0.0692666	0	0	0	0
NM_018691	A_23_P41908	10827	family with sequence similarity 114, member A2	FAM114A2	8.34541	1.01668	0.999988	0.984811	0.998933	0.888156	0.426457	0	0	0	0
AB040899	A_24_P324577	57612	KIAA1466 gene	KIAA1466	7.8176	0.890364	0.976698	0.963703	0.849174	1.07179	0.291239	0	0	0	0
NM_001012271	A_23_P118815	332	baculoviral IAP repeat-containing 5	BIRC5	14.1485	1.00955	0.999988	1.1717	0.398386	1.21796	0.0432079	0	0	0	0
NM_001045	A_23_P152995	6532	solute carrier family 6 (neurotransmitter transporter, serotonin), member 4	SLC6A4	7.25835	0.948409	0.889203	0.970644	0.733294	0.982388	0.692853	0	0	0	0
NM_173848	A_23_P388220	138046	RALY RNA binding protein-like	RALYL	7.03212	1.04138	0.999988	1.01923	0.998933	1.28358	0.00857413	0	0	0	0
NM_024420	A_23_P11685	5321	phospholipase A2, group IVA (cytosolic, calcium-dependent)	PLA2G4A	11.4703	0.944116	0.999988	1.17525	0.378544	1.21059	0.042612	0	0	0	0
NM_025092	A_23_P98686	80162	ATH1, acid trehalase-like 1 (yeast)	ATHL1	8.06609	0.962362	0.999988	0.945639	0.83602	1.00739	0.964215	0	0	0	0
NM_003529	A_23_P111037	8350	histone cluster 1, H3a	HIST1H3A	13.8626	1.01206	0.999988	1.07873	0.718155	1.03351	0.779739	0	0	0	0
NM_022899	A_23_P80694	93973	ARP8 actin-related protein 8 homolog (yeast)	ACTR8	9.64362	0.896428	0.89743	1.01798	0.980519	1.01419	0.890958	0	0	0	0
NM_006232	A_23_P29803	5437	polymerase (RNA) II (DNA directed) polypeptide H	POLR2H	14.8439	1.00659	0.999988	1.05416	0.684722	1.00806	0.932762	0	0	0	0
AK023047	A_23_P55666	79986	zinc finger protein 702, pseudogene	ZNF702P	6.87162	0.950635	0.999988	0.980856	0.994906	0.94899	0.378217	0	0	0	0
NM_182562	A_24_P263310	283777	family with sequence similarity 169, member B	FAM169B	6.86823	0.991441	0.999988	1.0063	0.998933	1.03281	0.532327	0	0	0	0
BX281073	A_32_P137075	56243	KIAA1217	KIAA1217	7.69541	0.9615	0.999988	0.83909	0.523934	0.832248	0.0844806	0	0	0	0
AK091100	A_32_P196036	643837	hypothetical LOC643837	LOC643837	8.90643	1.03371	0.999988	1.09451	0.696015	0.954257	0.751413	0	0	0	0
NM_144578	A_23_P140309	93487	mitogen-activated protein kinase 1 interacting protein 1-like	MAPK1IP1L	13.4807	0.993112	0.999988	1.14552	0.364433	1.02744	0.755908	0	0	0	0
NM_019079	A_23_P137484	54596	LINE-1 type transposase domain containing 1	L1TD1	6.77741	1.05079	0.999988	1.00279	0.999184	1.45473	0.00529503	0	0	0	1
NM_004361	A_23_P153146	1005	cadherin 7, type 2	CDH7	6.95222	1.08391	0.89743	1.02325	0.913342	1.02618	0.670382	0	0	0	0
NM_000089	A_24_P277934	1278	collagen, type I, alpha 2	COL1A2	7.09782	0.97109	0.999988	0.999072	0.999184	1.04389	0.335574	0	0	0	0
NM_153818	A_23_P501745	5192	peroxisomal biogenesis factor 10	PEX10	9.18857	1.03353	0.999988	0.889113	0.364433	0.91127	0.121542	0	0	0	0
AK023635	A_24_P532180	90246	hypothetical protein LOC90246	LOC90246	7.82196	1.02632	0.999988	1.0526	0.726414	1.03926	0.595873	0	0	0	0
NM_002467	A_23_P215956	4609	v-myc myelocytomatosis viral oncogene homolog (avian)	MYC	14.445	0.88696	0.999988	0.775767	0.785434	0.439422	0.0370972	0	0	0	-1
NM_172215	A_23_P408830	10645	calcium/calmodulin-dependent protein kinase kinase 2, beta	CAMKK2	9.82324	0.932155	0.999988	0.822272	0.502481	0.805201	0.136512	0	0	0	0
NM_033439	A_23_P31945	90865	interleukin 33	IL33	7.41701	0.970064	0.999988	1.01907	0.883285	1.00912	0.834663	0	0	0	0
NM_001009567	A_23_P12746	414308	mannose receptor, C type 1-like 1	MRC1L1	7.21764	0.883613	0.889059	0.974111	0.953895	0.930776	0.463824	0	0	0	0
NM_017523	A_23_P4283	54739	XIAP associated factor 1	XAF1	8.07316	0.817448	0.756614	0.884619	0.581259	0.781596	0.03381	0	0	0	0
NM_001182	A_23_P70231	501	aldehyde dehydrogenase 7 family, member A1	ALDH7A1	6.90927	1.0086	0.999988	1.07963	0.741605	1.16879	0.0142511	0	0	0	0
NM_005239	A_23_P257924	2114	v-ets erythroblastosis virus E26 oncogene homolog 2 (avian)	ETS2	13.2002	0.999792	0.999988	1.19176	0.618926	1.22977	0.220563	0	0	0	0
NM_152323	A_32_P148275	121599	Spi-C transcription factor (Spi-1/PU.1 related)	SPIC	7.15511	0.554162	0.0297252	1.0325	0.987404	1.06415	0.714671	0	-1	0	0
NM_018164	A_23_P36464	55726	chromosome 12 open reading frame 11	C12orf11	12.4328	0.896125	0.999988	0.961573	0.973919	0.940128	0.725691	0	0	0	0
NM_080542	A_23_P212126	8292	collagen-like tail subunit (single strand of homotrimer) of asymmetric acetylcholinesterase	COLQ	8.45985	1.05008	0.999988	0.893346	0.614655	1.05259	0.681186	0	0	0	0
NM_030967	A_23_P141624	81851	keratin associated protein 1-1	KRTAP1-1	6.84036	1.03763	0.999988	0.996564	0.999184	1.13065	0.0322158	0	0	0	0
NM_152599	A_23_P340218	162387	major facilitator superfamily domain containing 6-like	MFSD6L	7.09445	0.974441	0.999988	0.963926	0.748061	0.959314	0.418802	0	0	0	0
NM_002311	A_24_P119519	3980	ligase III, DNA, ATP-dependent	LIG3	8.70244	1.08785	0.999988	1.02443	0.993791	0.870965	0.257192	0	0	0	0
NM_207514	A_24_P49411	54849	differentially expressed in FDCP 8 homolog (mouse)	DEF8	9.51655	0.967661	0.999988	0.854344	0.486562	0.802664	0.0578345	0	0	0	0
NM_003054	A_23_P52499	6571	solute carrier family 18 (vesicular monoamine), member 2	SLC18A2	7.17481	1.02666	0.999988	0.97109	0.967725	1.0233	0.82006	0	0	0	0
NM_018896	A_23_P107247	8913	calcium channel, voltage-dependent, T type, alpha 1G subunit	CACNA1G	7.74449	0.635662	0.977718	0.994181	0.999184	0.939505	0.884605	0	0	0	0
AI267511	A_32_P143057	1350	cytochrome c oxidase subunit VIIc	COX7C	8.36175	1.06365	0.999988	1.05838	0.873714	0.899951	0.344314	0	0	0	0
NM_006544	A_23_P14464	10640	exocyst complex component 5	EXOC5	8.89691	0.813816	0.999988	1.00871	0.999184	0.55254	0.0367743	0	0	0	-1
NM_001635	A_24_P218048	273	amphiphysin	AMPH	6.89441	1.12266	0.30918	1.03814	0.906943	0.978912	0.692597	0	0	0	0
AK131472	A_32_P181513	100129543	zinc finger protein 730	ZNF730	9.21982	0.889306	0.999988	1.06433	0.915074	1.10665	0.513354	0	0	0	0
NM_020133	A_32_P141768	56895	1-acylglycerol-3-phosphate O-acyltransferase 4 (lysophosphatidic acid acyltransferase, delta)	AGPAT4	9.1037	0.950233	0.999988	1.06969	0.941107	0.731849	0.0885927	0	0	0	0
NM_021170	A_23_P149448	57801	hairy and enhancer of split 4 (Drosophila)	HES4	10.2996	1.05307	0.999988	0.937236	0.668559	0.932499	0.336598	0	0	0	0
NM_138450	A_24_P378202	115761	ADP-ribosylation factor-like 11	ARL11	9.17509	0.989536	0.999988	0.953687	0.751193	0.922352	0.267221	0	0	0	0
NM_002506	A_23_P115190	4803	nerve growth factor (beta polypeptide)	NGF	7.18059	0.951091	0.999988	1.05794	0.61203	1.00879	0.897549	0	0	0	0
NM_024646	A_24_P49533	79699	zyg-11 homolog B (C. elegans)	ZYG11B	9.72256	0.865562	0.889059	1.03163	0.949156	0.903165	0.255699	0	0	0	0
NM_001106	A_32_P134209	93	activin A receptor, type IIB	ACVR2B	9.32016	0.950977	0.999988	1.11909	0.671818	1.15872	0.237978	0	0	0	0
NM_016009	A_23_P22957	51100	SH3-domain GRB2-like endophilin B1	SH3GLB1	12.0786	0.966115	0.999988	1.09742	0.403701	1.15063	0.0213085	0	0	0	0
AW631496	A_24_P933158	142686	ankyrin repeat and SOCS box-containing 14	ASB14	6.73352	0.981471	0.999988	0.984004	0.998351	1.14428	0.0184649	0	0	0	0
NM_170726	A_32_P192970	8659	aldehyde dehydrogenase 4 family, member A1	ALDH4A1	8.37961	1.02131	0.999988	1.03746	0.90873	1.17935	0.0527106	0	0	0	0
NM_005831	A_24_P330773	10241	calcium binding and coiled-coil domain 2	CALCOCO2	9.09398	1.02445	0.999988	1.11034	0.449965	1.01932	0.832662	0	0	0	0
NM_017988	A_23_P204550	55681	SCY1-like 2 (S. cerevisiae)	SCYL2	11.2594	0.941734	0.999988	1.22679	0.43299	1.32246	0.0411005	0	0	0	1
NM_006532	A_23_P27936	8178	elongation factor RNA polymerase II	ELL	7.84729	1.00156	0.999988	1.53954	0.303303	1.41818	0.0381886	0	0	0	1
NM_002861	A_24_P404245	5833	phosphate cytidylyltransferase 2, ethanolamine	PCYT2	9.51223	1.07178	0.999988	0.832216	0.39641	0.944555	0.638529	0	0	0	0
NM_152493	A_23_P137543	149076	zinc finger protein 362	ZNF362	10.5993	0.870819	0.999988	0.836041	0.544938	0.79783	0.119073	0	0	0	0
AK128620	A_23_P203698	80168	monoacylglycerol O-acyltransferase 2	MOGAT2	6.80888	1.03234	0.999988	1.02513	0.960419	1.03072	0.516276	0	0	0	0
NM_020856	A_23_P361014	57616	teashirt zinc finger homeobox 3	TSHZ3	9.78585	0.991427	0.999988	1.03372	0.995085	1.01719	0.953517	0	0	0	0
NM_002332	A_23_P124837	4035	low density lipoprotein receptor-related protein 1	LRP1	7.36951	1.03947	0.999988	0.98931	0.999184	1.00536	0.979301	-1	0	0	0
NM_178170	A_23_P152873	284086	NIMA (never in mitosis gene a)- related kinase 8	NEK8	7.99447	0.985179	0.999988	0.956472	0.656233	1.01157	0.857366	0	0	0	0
AL049321	A_24_P630039	55023	pleckstrin homology domain interacting protein	PHIP	9.96689	0.78481	0.78616	1.16307	0.583124	1.23156	0.121981	0	0	0	0
NM_000823	A_23_P8497	2692	growth hormone releasing hormone receptor	GHRHR	7.06112	1.01191	0.999988	0.989804	0.998933	0.905697	0.134716	0	0	0	0
NM_172109	A_23_P351204	3785	potassium voltage-gated channel, KQT-like subfamily, member 2	KCNQ2	6.80122	0.975381	0.999988	0.940745	0.921255	1.33598	0.00586482	0	0	0	1
NM_024043	A_23_P26439	79007	dysbindin (dystrobrevin binding protein 1) domain containing 1	DBNDD1	7.02503	1.01647	0.999988	0.977396	0.98638	0.998476	0.97977	0	0	0	0
NM_172000	A_23_P411941	127670	transmembrane epididymal protein 1	TEDDM1	6.81392	0.948979	0.999988	1.00843	0.998933	1.17466	0.0148734	0	0	0	0
NM_020469	A_23_P112646	28	ABO blood group (transferase A, alpha 1-3-N-acetylgalactosaminyltransferase; transferase B, alpha 1-3-galactosyltransferase)	ABO	7.03602	1.0073	0.999988	0.983509	0.985981	1.00031	0.99672	0	0	0	0
NM_016835	A_23_P207699	4137	microtubule-associated protein tau	MAPT	7.75013	0.961616	0.999988	0.897244	0.550217	0.929146	0.428758	0	0	0	0
NM_000384	A_23_P79591	338	apolipoprotein B (including Ag(x) antigen)	APOB	6.702	0.976127	0.999988	0.983476	0.998933	0.715616	0.00509705	0	0	0	-1
NM_014313	A_23_P74129	23585	transmembrane protein 50A	TMEM50A	13.2911	0.930424	0.999988	1.09753	0.647786	1.18397	0.0827419	0	0	0	0
NM_033083	A_24_P941930	85403	ELL associated factor 1	EAF1	10.4634	1.03097	0.999988	1.14921	0.544806	1.28389	0.0365214	0	0	0	0
NM_000658	A_24_P254355	326	autoimmune regulator	AIRE	7.29445	1.11411	0.999988	0.992817	0.998933	1.04461	0.579876	0	0	0	0
NM_134427	A_23_P219197	5998	regulator of G-protein signaling 3	RGS3	9.74522	1.21978	0.89743	1.04391	0.95549	0.894045	0.408231	0	0	0	0
NM_012232	A_23_P394064	284119	polymerase I and transcript release factor	PTRF	7.64174	1.62852	0.373679	0.855387	0.741605	0.667703	0.0564887	0	0	0	0
NM_003132	A_23_P74269	6723	spermidine synthase	SRM	14.1216	1.07658	0.999988	0.819789	0.492448	0.96336	0.845673	0	0	0	0
NM_012088	A_23_P153889	25796	6-phosphogluconolactonase	PGLS	13.5951	1.04149	0.999988	0.860278	0.385352	0.900433	0.220342	0	0	0	0
CR749646	A_32_P92163	2137	exostoses (multiple)-like 3	EXTL3	7.20206	0.731857	0.0550353	1.02222	0.998933	1.03015	0.855808	0	0	0	0
NM_002746	A_23_P37910	5595	mitogen-activated protein kinase 3	MAPK3	7.75721	1.06568	0.999988	1.0879	0.663263	1.04381	0.639483	0	0	0	0
NM_017553	A_24_P39454	54617	INO80 homolog (S. cerevisiae)	INO80	8.72181	1.04723	0.999988	0.860787	0.415202	0.9772	0.850661	0	0	0	0
NM_022168	A_23_P68155	64135	interferon induced with helicase C domain 1	IFIH1	9.15175	0.879185	0.959838	1.00154	0.999184	0.93475	0.505614	0	0	0	0
NM_001904	A_23_P29495	1499	catenin (cadherin-associated protein), beta 1, 88kDa	CTNNB1	12.5568	1.00527	0.999988	1.06672	0.559402	1.14782	0.0207423	0	0	0	0
NM_004275	A_24_P273865	9477	mediator complex subunit 20	MED20	10.3783	1.05958	0.999988	1.00275	0.999184	1.03607	0.755943	0	0	0	0
NM_032486	A_23_P309967	84516	dynactin 5 (p25)	DCTN5	9.20953	0.9912	0.999988	0.973918	0.998933	1.15252	0.576292	0	0	0	0
NM_014547	A_23_P65674	29766	tropomodulin 3 (ubiquitous)	TMOD3	10.6034	1.00243	0.999988	1.13902	0.398386	1.17739	0.0418667	0	0	0	0
CA421238	A_32_P22750	1292	collagen, type VI, alpha 2	COL6A2	7.55623	0.641788	0.683779	1.01787	0.998933	1.06644	0.712397	0	0	0	0
NM_015385	A_24_P326511	10580	sorbin and SH3 domain containing 1	SORBS1	7.53831	0.639088	0.999988	1.0282	0.998933	0.620259	0.0928422	0	0	0	0
NM_000729	A_23_P425681	885	cholecystokinin	CCK	6.97702	1.01409	0.999988	1.02016	0.991826	1.04317	0.453205	0	0	0	0
NM_016139	A_24_P400376	51142	coiled-coil-helix-coiled-coil-helix domain containing 2	CHCHD2	15.0872	0.96376	0.999988	1.09838	0.695203	1.14827	0.208074	0	0	0	0
NM_004554	A_23_P140394	4776	nuclear factor of activated T-cells, cytoplasmic, calcineurin-dependent 4	NFATC4	8.01147	1.11099	0.977718	1.00742	0.998933	0.988515	0.911432	0	0	0	0
AK024131	A_23_P129871	23293	Smg-6 homolog, nonsense mediated mRNA decay factor (C. elegans)	SMG6	6.82287	0.932445	0.999988	1.02463	0.991192	0.894996	0.0872377	0	0	0	0
NM_004703	A_32_P142013	9135	rabaptin, RAB GTPase binding effector protein 1	RABEP1	9.72108	1.03352	0.999988	0.960219	0.810496	0.979867	0.801715	0	0	0	0
NM_001014811	A_23_P105227	10873	malic enzyme 3, NADP(+)-dependent, mitochondrial	ME3	8.11228	0.993463	0.999988	0.969988	0.990581	1.12366	0.437086	0	0	0	0
NM_001006939	A_24_P321125	474354	leucine rich repeat containing 18	LRRC18	7.08681	1.02645	0.999988	0.984887	0.963922	1.0836	0.111781	0	0	0	0
NM_014249	A_23_P54322	10002	nuclear receptor subfamily 2, group E, member 3	NR2E3	6.90156	0.979575	0.999988	0.983232	0.993133	1.07048	0.138534	0	0	0	0
NM_000631	A_23_P109508	4689	neutrophil cytosolic factor 4, 40kDa	NCF4	10.5284	0.977643	0.999988	0.855037	0.374984	0.912361	0.292213	0	0	0	0
NM_139076	A_23_P253464	84142	family with sequence similarity 175, member A	FAM175A	9.45804	0.924607	0.999988	0.949451	0.980321	0.715196	0.109303	0	0	0	0
NM_175882	A_32_P142779	162540	intramembrane protease 5	IMP5	6.87509	0.970854	0.999988	1.05418	0.756238	1.02808	0.522194	0	0	0	0
NM_152436	A_24_P381499	144321	GLI pathogenesis-related 1 like 2	GLIPR1L2	6.79702	1.09478	0.634448	0.990265	0.998933	0.988229	0.922636	0	0	0	0
AI435603	A_32_P126846	252969	nei endonuclease VIII-like 2 (E. coli)	NEIL2	9.33968	1.05608	0.999988	0.936239	0.864448	0.733908	0.0215948	0	0	0	-1
NM_001194	A_23_P342612	610	hyperpolarization activated cyclic nucleotide-gated potassium channel 2	HCN2	15.8144	1.04731	0.999988	0.914163	0.559857	0.970439	0.742752	0	0	0	0
AY358253	A_24_P936010	3927	LIM and SH3 protein 1	LASP1	7.37274	1.06586	0.996719	1.01996	0.93328	1.02532	0.713278	0	0	0	0
NM_000835	A_23_P49546	2905	glutamate receptor, ionotropic, N-methyl D-aspartate 2C	GRIN2C	7.87262	0.983844	0.999988	0.960582	0.776129	0.850565	0.0140487	0	0	0	0
NM_017852	A_24_P213161	55655	NLR family, pyrin domain containing 2	NLRP2	7.32105	0.954601	0.955563	0.938224	0.364433	0.958564	0.208358	0	0	0	0
NM_144643	A_24_P137563	132320	sodium channel and clathrin linker 1	SCLT1	9.32562	0.860516	0.923125	1.02091	0.993789	0.866611	0.163181	0	0	0	0
NM_018024	A_23_P71415	55093	WDYHV motif containing 1	WDYHV1	9.57953	0.807145	0.952994	1.16154	0.648274	1.26961	0.122621	0	0	0	0
NM_012384	A_23_P337033	26205	glucocorticoid modulatory element binding protein 2	GMEB2	8.50006	0.801448	0.601353	1.05595	0.880039	1.13453	0.236315	0	0	0	0
NM_018638	A_23_P419239	55500	ethanolamine kinase 1	ETNK1	9.78494	0.932918	0.999988	1.11033	0.648756	1.33182	0.0179878	0	0	0	1
NM_017819	A_23_P166716	54931	RNA (guanine-9-) methyltransferase domain containing 1	RG9MTD1	13.289	0.992339	0.999988	1.01903	0.998933	0.799468	0.286487	0	0	0	0
NM_016434	A_23_P378526	51750	regulator of telomere elongation helicase 1	RTEL1	9.97478	1.11153	0.999988	0.890476	0.772727	0.956802	0.84007	0	0	0	0
NM_019043	A_24_P232365	54518	amyloid beta (A4) precursor protein-binding, family B, member 1 interacting protein	APBB1IP	11.4997	0.77734	0.97521	0.865422	0.741916	0.798299	0.234253	0	0	0	0
NM_080386	A_32_P10003	113457	tubulin, alpha 3d	TUBA3D	14.591	1.01877	0.999988	0.856074	0.482042	1.00266	0.988699	0	0	0	0
NM_007069	A_23_P116414	11145	phospholipase A2, group XVI	PLA2G16	7.26377	0.992021	0.999988	0.969317	0.900122	1.03655	0.580948	0	0	0	0
NM_198700	A_23_P318396	10658	CUGBP, Elav-like family member 1	CELF1	8.87939	1.10891	0.999988	1.36947	0.372423	1.01483	0.959422	0	0	0	0
NM_001034172	A_32_P177267	147407	mitochondrial carrier triple repeat 2	MCART2	7.67946	0.989705	0.999988	1.03638	0.689269	1.01148	0.833873	0	0	0	0
CV323908	A_32_P117957	2271	fumarate hydratase	FH	7.07142	0.978027	0.999988	0.993402	0.998933	1.09797	0.0771472	0	0	0	0
NM_138775	A_23_P371876	91801	alkB, alkylation repair homolog 8 (E. coli)	ALKBH8	8.53263	0.885235	0.999988	0.942533	0.850599	0.818747	0.0639727	0	0	0	0
BC091497	A_24_P161933	3106	major histocompatibility complex, class I, B	HLA-B	13.1272	1.05769	0.999988	0.798745	0.475766	1.06139	0.752566	0	0	0	0
NM_002471	A_23_P37167	4624	myosin, heavy chain 6, cardiac muscle, alpha	MYH6	6.89542	1.06446	0.999988	0.938932	0.732544	1.06511	0.158104	0	0	0	0
AF258576	A_24_P365955	200261	hypothetical LOC200261	LOC200261	6.7872	0.959947	0.999988	1.05008	0.90873	1.18118	0.0152516	0	0	0	0
NM_173623	A_24_P10444	284076	tubulin tyrosine ligase-like family, member 6	TTLL6	6.89261	0.984909	0.999988	0.9623	0.920807	1.1428	0.0178116	0	0	0	0
NM_198478	A_32_P319858	284353	NTPase, KAP family P-loop domain containing 1	NKPD1	7.08966	1.09512	0.982203	0.992471	0.998933	0.911501	0.185048	0	0	0	0
NM_003625	A_23_P402936	8499	protein tyrosine phosphatase, receptor type, f polypeptide (PTPRF), interacting protein (liprin), alpha 2	PPFIA2	6.97287	0.953852	0.999988	1.00188	0.999184	1.03398	0.501709	0	0	0	0
XR_018458	A_24_P229728	440181	transmembrane protein 98 pseudogene	LOC440181	7.09683	0.995464	0.999988	1.00946	0.998933	1.22611	0.0130002	0	0	0	0
NM_001003803	A_24_P118231	27109	ATP synthase, H+ transporting, mitochondrial Fo complex, subunit s (factor B)	ATP5S	10.5185	0.988094	0.999988	1.00456	0.999184	0.84328	0.120949	0	0	0	0
NM_002613	A_24_P222599	5170	3-phosphoinositide dependent protein kinase-1	PDPK1	10.6472	0.938851	0.999988	1.14815	0.545327	1.09227	0.455115	0	0	0	0
NM_016079	A_23_P79510	51652	vacuolar protein sorting 24 homolog (S. cerevisiae)	VPS24	11.6882	1.00264	0.999988	1.14586	0.579395	1.15595	0.225549	0	0	0	0
NM_024607	A_23_P216199	79660	protein phosphatase 1, regulatory (inhibitor) subunit 3B	PPP1R3B	7.08196	0.983337	0.999988	1.00644	0.999184	0.892319	0.163873	0	0	0	0
NM_006253	A_23_P204503	5564	protein kinase, AMP-activated, beta 1 non-catalytic subunit	PRKAB1	10.1143	1.00532	0.999988	1.00606	0.999184	1.24383	0.136704	0	0	0	0
NM_138763	A_23_P346309	581	BCL2-associated X protein	BAX	11.7663	1.10607	0.996719	0.932196	0.681926	0.923363	0.32629	0	0	0	0
NM_145051	A_23_P83347	138065	ring finger protein 183	RNF183	6.88572	0.995864	0.999988	0.94568	0.998933	0.411593	0.00509705	0	0	0	-1
NM_007006	A_24_P287756	11051	nudix (nucleoside diphosphate linked moiety X)-type motif 21	NUDT21	12.3717	0.903331	0.999988	1.17507	0.423404	1.14298	0.179746	0	0	0	0
AF071111	A_23_P399797	9597	SMAD family member 5 opposite strand	SMAD5OS	7.1099	0.963419	0.999988	0.986455	0.998933	1.16206	0.0155276	0	0	0	0
NM_019010	A_23_P66854	54474	keratin 20	KRT20	7.03737	1.00131	0.999988	0.977997	0.998933	1.04348	0.455001	0	0	0	0
NM_000051	A_23_P35916	472	ataxia telangiectasia mutated	ATM	7.50842	0.883061	0.771837	0.946795	0.718155	0.922851	0.302611	0	0	0	0
NM_003377	A_24_P55971	7423	vascular endothelial growth factor B	VEGFB	8.66456	1.0742	0.999988	0.933739	0.632384	0.989936	0.92225	0	0	0	0
NM_004627	A_23_P80122	7485	tryptophan rich basic protein	WRB	11.7396	0.920337	0.999988	0.831324	0.835746	0.746133	0.359964	0	0	0	0
NM_024843	A_23_P209564	79901	cytochrome b reductase 1	CYBRD1	10.1877	0.991403	0.999988	1.22073	0.120222	1.23483	0.0093114	0	0	0	0
NM_006664	A_23_P135248	10850	chemokine (C-C motif) ligand 27	CCL27	7.66559	1.0346	0.999988	0.967905	0.941869	0.904417	0.255456	0	0	0	0
NM_006308	A_23_P92730	8988	heat shock 27kDa protein 3	HSPB3	6.84073	0.999367	0.999988	0.998743	0.999184	0.978399	0.667352	0	0	0	0
NM_005562	A_23_P201636	3918	laminin, gamma 2	LAMC2	7.60879	1.03161	0.999988	1.00959	0.998933	0.988394	0.907482	0	0	0	0
NM_004274	A_23_P14351	9472	A kinase (PRKA) anchor protein 6	AKAP6	6.59174	1.05276	0.999988	1.0325	0.953806	1.12414	0.0360584	0	0	0	0
AF216184	A_23_P167051	2121	Ellis van Creveld syndrome	EVC	6.77354	1.05131	0.999988	0.985802	0.998933	0.92761	0.106972	0	0	0	0
NM_018725	A_24_P157370	55540	interleukin 17 receptor B	IL17RB	6.84997	0.975363	0.999988	0.982946	0.989417	0.947491	0.220697	0	0	0	0
NM_019845	A_23_P5370	56475	reprimo, TP53 dependent G2 arrest mediator candidate	RPRM	6.73947	0.993831	0.999988	0.927324	0.6899	0.968161	0.539821	0	0	0	0
NM_181535	A_32_P489662	162605	keratin 28	KRT28	6.83696	1.01122	0.999988	1.00994	0.998933	1.02977	0.557579	0	0	0	0
NM_015150	A_23_P315571	23180	raftlin, lipid raft linker 1	RFTN1	12.2965	0.989921	0.999988	1.06961	0.522821	1.02044	0.751361	0	0	0	0
NM_003312	A_23_P29248	7263	thiosulfate sulfurtransferase (rhodanese)	TST	14.463	0.971188	0.999988	0.831829	0.668621	0.653875	0.0455217	0	0	0	-1
NM_014771	A_23_P364890	9810	ring finger protein 40	RNF40	9.29953	1.17106	0.999988	0.860022	0.719765	0.991626	0.981569	0	0	0	0
NM_001008537	A_24_P66350	340533	KIAA2022	KIAA2022	6.77835	0.986322	0.999988	1.05144	0.847773	0.94487	0.246112	0	0	0	0
NM_173174	A_23_P168836	2185	PTK2B protein tyrosine kinase 2 beta	PTK2B	9.80586	1.18249	0.999988	0.832015	0.573875	1.00724	0.978797	0	0	0	0
NM_006100	A_23_P250800	10402	ST3 beta-galactoside alpha-2,3-sialyltransferase 6	ST3GAL6	9.94672	0.977749	0.999988	1.12097	0.710107	1.40579	0.0242553	0	0	0	1
BC094862	A_24_P51127	65125	WNK lysine deficient protein kinase 1	WNK1	7.78423	1.0073	0.999988	1.13667	0.620056	1.19906	0.143023	0	0	0	0
NM_013940	A_23_P27917	26539	olfactory receptor, family 10, subfamily H, member 1	OR10H1	7.52304	1.01681	0.999988	1.00644	0.999184	1.30207	0.201799	0	0	0	0
NM_024574	A_23_P110266	79625	chromosome 4 open reading frame 31	C4orf31	6.91113	0.981131	0.999988	1.00741	0.998933	1.02783	0.643099	0	0	0	0
NM_004271	A_23_P70688	9450	lymphocyte antigen 86	LY86	12.5716	1.01383	0.999988	1.00809	0.998933	0.948091	0.543136	0	0	0	0
AK023732	A_24_P404807	55285	RNA binding motif protein 41	RBM41	7.78652	0.978599	0.999988	1.09999	0.454172	1.10844	0.104401	0	0	0	0
NM_015208	A_24_P133991	23253	ankyrin repeat domain 12	ANKRD12	9.5149	0.955224	0.999988	1.22797	0.527639	1.32846	0.0830611	0	0	0	0
AF117233	A_24_P410627	23608	makorin ring finger protein 1	MKRN1	9.98912	0.981227	0.999988	1.17553	0.668757	1.51957	0.0291952	0	0	0	1
NM_016545	A_24_P379223	51278	immediate early response 5	IER5	14.54	1.02419	0.999988	0.943753	0.762238	0.900136	0.187446	0	0	0	0
NM_000219	A_24_P941339	3753	potassium voltage-gated channel, Isk-related family, member 1	KCNE1	6.92105	0.976581	0.999988	1.05776	0.763193	1.09898	0.0388509	0	0	0	0
NM_001012614	A_24_P208992	1487	C-terminal binding protein 1	CTBP1	10.8792	1.12409	0.945326	0.881192	0.452243	0.936015	0.452448	0	0	0	0
NM_001017	A_23_P24763	6207	ribosomal protein S13	RPS13	15.8873	0.986387	0.999988	0.900884	0.655213	0.924651	0.510831	0	0	0	0
NM_016363	A_23_P27784	51206	glycoprotein VI (platelet)	GP6	7.53665	1.03081	0.999988	0.645761	0.167307	0.991491	0.968734	0	0	0	0
AK091308	A_32_P118220	80155	N(alpha)-acetyltransferase 15, NatA auxiliary subunit	NAA15	7.87687	0.954424	0.999988	0.890019	0.731765	0.819792	0.181593	0	0	0	0
NM_001261	A_23_P169470	1025	cyclin-dependent kinase 9	CDK9	10.5455	0.949392	0.999988	1.11657	0.580855	1.01912	0.892024	0	0	0	0
NM_018668	A_23_P48964	26276	vacuolar protein sorting 33 homolog B (yeast)	VPS33B	9.48951	1.0258	0.999988	0.888868	0.25695	0.946531	0.257639	0	0	0	0
NM_006627	A_23_P90533	10775	processing of precursor 4, ribonuclease P/MRP subunit (S. cerevisiae)	POP4	13.218	1.00232	0.999988	1.0255	0.978494	0.938873	0.563324	0	0	0	0
NM_014857	A_24_P316005	9910	RAB GTPase activating protein 1-like	RABGAP1L	7.2551	0.989875	0.999988	0.983911	0.961988	0.88714	0.0320283	0	0	0	0
NM_016327	A_23_P120822	51733	ureidopropionase, beta	UPB1	9.278	1.01671	0.999988	0.927699	0.623797	1.02188	0.820128	0	0	0	0
BF085047	A_32_P230838	2547	X-ray repair complementing defective repair in Chinese hamster cells 6	XRCC6	8.08843	1.13098	0.742254	0.99042	0.998933	0.847778	0.0216485	0	0	0	0
NM_005429	A_23_P167096	7424	vascular endothelial growth factor C	VEGFC	6.83028	0.924804	0.999988	0.976042	0.961767	1.02487	0.611382	0	0	0	0
AK091593	A_32_P81674	157627	hypothetical LOC157627	LOC157627	6.54282	0.983263	0.999988	0.94544	0.890109	1.15798	0.0311664	0	0	0	0
NM_002119	A_24_P332981	3111	major histocompatibility complex, class II, DO alpha	HLA-DOA	6.83205	0.968659	0.999988	0.9213	0.937753	1.02473	0.944125	-1	0	0	0
BC036557	A_23_P344884	57571	carnosine synthase 1	CARNS1	7.14256	1.04871	0.999988	1.03224	0.852603	0.987848	0.896003	0	0	0	0
AW389851	A_32_P10683	9780	family with sequence similarity 38, member A	FAM38A	14.1274	1.04924	0.999988	0.896272	0.485661	0.930168	0.365705	0	0	0	0
NM_003359	A_23_P167067	7358	UDP-glucose 6-dehydrogenase	UGDH	9.02362	0.991141	0.999988	0.912313	0.641321	0.852169	0.0887757	0	0	0	0
NM_023067	A_23_P110052	668	forkhead box L2	FOXL2	6.90654	0.993546	0.999988	0.990988	0.994624	1.0202	0.726848	0	0	0	0
NM_001568	A_32_P229760	3646	eukaryotic translation initiation factor 3, subunit E	EIF3E	11.8872	0.874621	0.862006	1.0793	0.656233	1.08008	0.355182	0	0	0	0
NM_021045	A_23_P35343	57209	zinc finger protein 248	ZNF248	8.98261	0.956336	0.999988	0.852185	0.615256	0.758029	0.0756212	0	0	0	0
NM_178841	A_23_P416242	115992	ring finger protein 166	RNF166	7.71753	1.00252	0.999988	0.890237	0.383537	0.984049	0.856475	0	0	0	0
NM_002823	A_24_P264211	5757	prothymosin, alpha	PTMA	14.5841	0.928164	0.999988	0.965064	0.994624	0.712783	0.0782539	0	0	0	0
NM_032828	A_23_P101281	84914	zinc finger protein 587	ZNF587	11.7365	1.12987	0.999988	1.01667	0.998933	0.870805	0.292477	0	0	0	0
NM_021920	A_23_P104594	6343	secretin	SCT	7.34967	1.04236	0.999988	0.979162	0.901195	0.951121	0.269111	0	0	0	0
BX115105	A_32_P125416	653464	SLIT-ROBO Rho GTPase activating protein 2 pseudogene 1	SRGAP2P1	9.62075	1.01866	0.999988	1.15956	0.403701	1.11445	0.216586	0	0	0	0
NM_024817	A_23_P148249	79875	thrombospondin, type I, domain containing 4	THSD4	7.45753	0.988479	0.999988	1.05867	0.651711	1.00962	0.900756	0	0	0	0
NM_004934	A_23_P84118	1016	cadherin 18, type 2	CDH18	7.72527	0.930953	0.999988	1.04498	0.808829	1.02535	0.768591	0	0	0	0
NM_138433	A_24_P117410	113730	kelch domain containing 7B	KLHDC7B	7.58321	1.03376	0.999988	1.0564	0.607763	1.05187	0.335269	0	0	0	0
NR_002827	A_32_P139738	440362	hect domain and RLD 2 pseudogene 4	HERC2P4	7.42212	0.971777	0.999988	0.972917	0.928712	0.991541	0.936907	0	0	0	0
NM_017649	A_23_P24044	54805	cyclin M2	CNNM2	7.60144	1.03451	0.999988	0.991966	0.998933	1.1491	0.127372	0	0	0	0
NM_007086	A_23_P25873	11169	WD repeat and HMG-box DNA binding protein 1	WDHD1	10.929	0.915526	0.649263	1.04787	0.613419	1.00747	0.908999	0	0	0	0
NR_003369	A_24_P475864	653390	RNA polymerase I transcription factor homolog (S. cerevisiae) pseudogene 2	RRN3P2	8.03387	1.01762	0.999988	1.22164	0.666572	1.42249	0.109255	0	0	0	0
NM_033326	A_23_P343799	55553	SRY (sex determining region Y)-box 6	SOX6	6.8549	0.875754	0.999988	1.04097	0.84032	0.979905	0.911432	0	0	0	0
NM_004797	A_23_P369237	9370	adiponectin, C1Q and collagen domain containing	ADIPOQ	6.90591	0.941528	0.999988	1.02617	0.964149	1.15973	0.00951386	0	0	0	0
NM_001017405	A_23_P18490	10296	macrophage erythroblast attacher	MAEA	11.1867	0.999861	0.999988	0.787067	0.358563	0.862274	0.212256	0	0	0	0
AB065089	A_24_P919460	6187	ribosomal protein S2	RPS2	10.0522	1.1069	0.98166	0.887568	0.448599	0.883511	0.113611	0	0	0	0
NM_001031748	A_24_P13406	283461	chromosome 12 open reading frame 40	C12orf40	6.77585	1.01549	0.999988	1.05266	0.92495	1.14651	0.054627	0	0	0	0
NM_201253	A_24_P196528	23418	crumbs homolog 1 (Drosophila)	CRB1	6.61789	0.919639	0.999988	0.980029	0.988125	1.02012	0.74676	0	0	0	0
NM_145291	A_24_P154573	166793	zinc finger and BTB domain containing 49	ZBTB49	7.66719	0.951563	0.999988	0.98012	0.993789	0.860678	0.132046	0	0	0	0
NM_001907	A_23_P152199	1506	chymotrypsin-like	CTRL	9.18873	1.03819	0.999988	0.948804	0.668757	0.936538	0.258512	0	0	0	0
NM_003686	A_23_P23303	9156	exonuclease 1	EXO1	11.2921	0.931807	0.999988	1.12672	0.556602	1.24318	0.0379022	0	0	0	0
NM_001040260	A_23_P304524	166614	doublecortin-like kinase 2	DCLK2	6.97166	0.332152	0.607589	1.03457	0.999184	1.11184	0.919638	0	0	0	0
BC002521	A_24_P128041	546	alpha thalassemia/mental retardation syndrome X-linked	ATRX	9.22246	0.887275	0.999988	1.09043	0.824706	0.997896	0.993517	0	0	0	0
NM_004504	A_23_P169529	3267	ArfGAP with FG repeats 1	AGFG1	11.8978	0.985643	0.999988	1.02277	0.955326	1.02486	0.77125	0	0	0	0
NM_002792	A_23_P91468	5688	proteasome (prosome, macropain) subunit, alpha type, 7	PSMA7	14.3013	0.969279	0.999988	0.969433	0.955075	1.01718	0.900494	0	0	0	0
NM_001007467	A_24_P242021	9814	Sfi1 homolog, spindle assembly associated (yeast)	SFI1	8.89157	1.08839	0.999988	0.860466	0.463475	0.965758	0.783882	0	0	0	0
NM_007192	A_24_P153800	11198	suppressor of Ty 16 homolog (S. cerevisiae)	SUPT16H	10.6548	0.780333	0.999988	0.863849	0.79075	0.710265	0.116022	0	0	0	0
NM_001022	A_24_P134074	6223	ribosomal protein S19	RPS19	15.8475	0.980622	0.999988	0.899742	0.718155	0.91127	0.512234	0	0	0	0
NM_002587	A_23_P213359	5097	protocadherin 1	PCDH1	7.33081	1.01506	0.999988	1.01922	0.963249	1.00874	0.928046	0	0	0	0
NM_181646	A_24_P102000	219578	zinc finger protein 804B	ZNF804B	6.90354	1.13936	0.503181	1.03237	0.964822	1.16525	0.0198326	0	0	0	0
NM_031412	A_24_P4816	23710	GABA(A) receptor-associated protein like 1	GABARAPL1	7.411	1.03389	0.999988	1.05727	0.781154	1.20737	0.0300653	0	0	0	0
NM_001080484	A_24_P85258	85452	KIAA1751	KIAA1751	7.29707	1.01945	0.999988	0.923348	0.842548	1.06374	0.655746	0	0	0	0
NM_181755	A_23_P63209	3290	hydroxysteroid (11-beta) dehydrogenase 1	HSD11B1	6.86939	1.01124	0.999988	1.0139	0.998933	0.89246	0.0298811	0	0	0	0
NM_017926	A_23_P54205	55668	chromosome 14 open reading frame 118	C14orf118	7.33272	0.974623	0.999988	0.929129	0.893872	0.806952	0.158635	0	0	0	0
NM_002421	A_23_P1691	4312	matrix metallopeptidase 1 (interstitial collagenase)	MMP1	7.46465	1.31204	0.889059	1.45441	0.403701	0.938551	0.827662	0	0	0	0
NM_033551	A_24_P7211	23367	La ribonucleoprotein domain family, member 1	LARP1	9.03553	0.815924	0.999988	0.762816	0.497195	0.730469	0.113375	0	0	0	0
NM_002210	A_23_P50907	3685	integrin, alpha V (vitronectin receptor, alpha polypeptide, antigen CD51)	ITGAV	8.66667	0.909081	0.999988	1.26293	0.358563	1.312	0.0280321	0	0	0	1
NM_006792	A_24_P3461	10934	mortality factor 4	MORF4	12.0912	0.928646	0.999988	1.07072	0.62651	1.12067	0.092729	0	0	0	0
AB020696	A_23_P5936	140710	chromosome 20 open reading frame 117	C20orf117	7.07374	1.01041	0.999988	1.03445	0.845751	1.01212	0.907015	0	0	0	0
NM_014888	A_23_P157365	10447	family with sequence similarity 3, member C	FAM3C	10.9703	0.937682	0.999988	1.14252	0.435394	1.17527	0.0661841	0	0	0	0
XM_931798	A_32_P12327	643783	hypothetical LOC643783	LOC643783	7.31549	0.996622	0.999988	1.01886	0.970027	1.02077	0.835826	0	0	0	0
NM_173543	A_24_P105891	199221	DAZ interacting protein 1-like	DZIP1L	6.91878	10.0813	0.0297252	0.966232	0.999184	1.20466	0.789803	0	1	0	0
NM_018700	A_24_P363134	55521	tripartite motif-containing 36	TRIM36	7.39652	0.937503	0.999988	1.09114	0.426646	1.12415	0.0422982	0	0	0	0
NM_014453	A_23_P153236	27243	chromatin modifying protein 2A	CHMP2A	13.8765	1.02416	0.999988	1.0097	0.998933	1.08404	0.224088	0	0	0	0
NM_004159	A_23_P250629	5696	proteasome (prosome, macropain) subunit, beta type, 8 (large multifunctional peptidase 7)	PSMB8	12.2737	0.995853	0.999988	0.900113	0.336931	0.93002	0.138387	0	0	0	0
BC005241	A_24_P205105	4361	MRE11 meiotic recombination 11 homolog A (S. cerevisiae)	MRE11A	6.80838	1.09521	0.999988	1.02654	0.953003	1.02307	0.638632	0	0	0	0
NM_006367	A_24_P62615	10487	CAP, adenylate cyclase-associated protein 1 (yeast)	CAP1	12.7829	0.89235	0.999988	0.877711	0.593907	0.940789	0.653075	0	0	0	0
NM_018357	A_23_P117782	55323	La ribonucleoprotein domain family, member 6	LARP6	6.77802	0.870606	0.999988	0.994541	0.999184	0.870531	0.0835841	0	0	0	0
AF189251	A_24_P921327	202018	transmembrane anterior posterior transformation 1	TAPT1	6.92765	1.02534	0.999988	0.992759	0.999184	0.832044	0.00747197	0	0	0	0
NM_003215	A_24_P37712	7006	tec protein tyrosine kinase	TEC	7.11252	0.849505	0.460795	1.02323	0.998933	1.01844	0.851055	0	0	0	0
NM_016539	A_23_P208847	51548	sirtuin 6	SIRT6	10.9508	1.14813	0.999988	0.858145	0.606085	0.91653	0.582717	0	0	0	0
NM_025232	A_23_P96209	80346	receptor accessory protein 4	REEP4	11.1143	1.12519	0.999988	0.844569	0.39641	0.88376	0.207525	0	0	0	0
NM_021916	A_24_P941625	7621	zinc finger protein 70	ZNF70	8.37322	1.02373	0.999988	0.97077	0.969122	0.813128	0.0552258	0	0	0	0
NR_002185	A_24_P332718	79315	olfactory receptor, family 7, subfamily E, member 91 pseudogene	OR7E91P	7.22929	1.00602	0.999988	1.0066	0.999184	0.336938	0.00509705	0	0	0	-1
NM_025228	A_23_P334414	80342	TRAF3 interacting protein 3	TRAF3IP3	11.1291	0.985239	0.999988	0.903712	0.60322	0.822509	0.0462469	0	0	0	0
NM_174928	A_23_P151368	221143	N-6 adenine-specific DNA methyltransferase 2 (putative)	N6AMT2	11.7311	1.03225	0.999988	0.954217	0.934411	0.857813	0.20229	0	0	0	0
NM_002835	A_23_P8763	5782	protein tyrosine phosphatase, non-receptor type 12	PTPN12	12.1621	0.947196	0.999988	1.14815	0.396746	1.18076	0.048714	0	0	0	0
NM_024104	A_23_P153360	79086	chromosome 19 open reading frame 42	C19orf42	11.4787	0.972036	0.999988	1.08202	0.880688	1.26831	0.124782	0	0	0	0
NM_001010000	A_24_P579356	79822	Rho GTPase activating protein 28	ARHGAP28	6.64699	1.02747	0.999988	0.965882	0.923903	1.10692	0.038175	0	0	0	0
NM_138690	A_23_P108180	116444	glutamate receptor, ionotropic, N-methyl-D-aspartate 3B	GRIN3B	6.85114	0.965049	0.999988	1.04873	0.815293	0.972638	0.547107	0	0	0	0
NM_153348	A_23_P48266	26259	F-box and WD repeat domain containing 8	FBXW8	7.75211	1.06149	0.999988	0.910312	0.590331	1.04422	0.657797	0	0	0	0
BC107865	A_24_P465772	204010	ribosomal protein SA pseudogene 52	RPSAP52	15.1592	0.929331	0.999988	0.979818	0.981283	1.07678	0.389654	0	0	0	0
NM_001009813	A_24_P207503	56917	Meis homeobox 3	MEIS3	6.94345	0.97286	0.999988	0.960255	0.96463	1.13655	0.0909245	0	0	0	0
NM_000474	A_23_P71073	7291	twist homolog 1 (Drosophila)	TWIST1	6.765	0.858243	0.999988	0.977865	0.998933	1.09435	0.32178	0	0	0	0
NM_005197	A_23_P140405	1112	forkhead box N3	FOXN3	12.95	0.909945	0.999988	1.057	0.914652	1.13012	0.347341	0	0	0	0
NM_006605	A_23_P254434	10739	ret finger protein-like 2	RFPL2	6.76855	0.96124	0.999988	0.964022	0.928712	0.970513	0.592415	0	0	0	0
NM_000388	A_23_P29719	846	calcium-sensing receptor	CASR	6.87569	1.00953	0.999988	1.01222	0.998933	0.968128	0.485275	0	0	0	0
NM_032116	A_32_P75284	84056	katanin p60 subunit A-like 1	KATNAL1	9.67251	1.02424	0.999988	1.33645	0.426646	1.71788	0.0112916	0	0	0	1
NM_018341	A_32_P129530	55780	chromosome 6 open reading frame 70	C6orf70	11.7215	0.914603	0.999988	0.893356	0.650288	0.799601	0.0639727	0	0	0	0
NM_198531	A_23_P10500	374868	ATPase, class II, type 9B	ATP9B	7.34248	0.988935	0.999988	0.988761	0.986325	0.982331	0.770462	0	0	0	0
NM_017489	A_24_P50458	7013	telomeric repeat binding factor (NIMA-interacting) 1	TERF1	11.9943	0.852219	0.953656	0.980222	0.998933	0.870209	0.228925	0	0	0	0
NM_005157	A_24_P281101	25	c-abl oncogene 1, non-receptor tyrosine kinase	ABL1	7.37454	0.817233	0.910991	0.905425	0.759983	0.695717	0.0177077	0	0	0	-1
NM_005205	A_23_P401524	1339	cytochrome c oxidase subunit VIa polypeptide 2	COX6A2	14.6368	1.03551	0.999988	0.944135	0.744729	0.929699	0.34844	0	0	0	0
NM_000532	A_23_P121051	5096	propionyl CoA carboxylase, beta polypeptide	PCCB	9.176	0.996481	0.999988	0.940392	0.869617	1.1038	0.417148	0	0	0	0
NM_014753	A_23_P24068	9790	BMS1 homolog, ribosome assembly protein (yeast)	BMS1	11.8163	0.920322	0.999988	0.85652	0.364433	0.898911	0.175977	0	0	0	0
NM_032387	A_24_P327181	65266	WNK lysine deficient protein kinase 4	WNK4	7.49869	0.960718	0.999988	0.918657	0.499595	0.844433	0.00509705	0	0	0	0
NM_006186	A_23_P131208	4929	nuclear receptor subfamily 4, group A, member 2	NR4A2	7.25407	0.942677	0.999988	1.03543	0.936417	1.04133	0.705483	0	0	0	0
AK055113	A_32_P360518	221584	zinc finger and SCAN domain containing 12 pseudogene 1	ZSCAN12P1	7.00259	0.991618	0.999988	0.974464	0.850416	1.02745	0.376116	0	0	0	0
NM_032861	A_24_P252033	84947	serine active site containing 1	SERAC1	7.21835	0.962569	0.999988	0.970884	0.868041	0.942366	0.290419	0	0	0	0
AY129015	A_24_P915227	648740	actin, beta pseudogene	LOC648740	9.77013	1.06805	0.999988	0.850881	0.461863	0.998641	0.995084	0	0	0	0
NM_014909	A_24_P304629	22846	vasohibin 1	VASH1	7.56912	1.00863	0.999988	0.887572	0.520225	0.873869	0.195628	0	0	0	0
NM_024409	A_23_P301942	4880	natriuretic peptide precursor C	NPPC	6.77582	1.01117	0.999988	0.99547	0.999184	1.0823	0.234413	0	0	0	0
NM_018188	A_23_P201357	55210	ATPase family, AAA domain containing 3A	ATAD3A	12.7875	1.10411	0.999988	0.86363	0.543568	0.9055	0.423138	0	0	0	0
AB023202	A_23_P76234	22895	rabphilin 3A homolog (mouse)	RPH3A	6.39916	0.998621	0.999988	0.989591	0.998933	0.934253	0.295861	0	0	0	0
NM_015509	A_24_P116132	25977	NECAP endocytosis associated 1	NECAP1	8.31147	1.03587	0.999988	0.966656	0.791467	0.931985	0.161342	0	0	0	0
NM_007183	A_23_P95810	11187	plakophilin 3	PKP3	7.34284	1.35105	0.192862	0.951165	0.978414	0.92505	0.366094	0	0	0	0
NM_144633	A_23_P170636	131096	potassium voltage-gated channel, subfamily H (eag-related), member 8	KCNH8	6.70828	0.99208	0.999988	0.98636	0.998933	1.01946	0.746475	0	0	0	0
NM_022784	A_24_P275585	64799	IQ motif containing H	IQCH	7.36369	0.987716	0.999988	0.983203	0.916565	1.05538	0.118361	0	0	0	0
BC045820	A_24_P6030	54065	family with sequence similarity 165, member B	FAM165B	10.2314	1.03473	0.999988	1.05262	0.680236	0.966884	0.60417	0	0	0	0
NM_017821	A_23_P63432	54933	rhomboid, veinlet-like 2 (Drosophila)	RHBDL2	7.0845	1.0031	0.999988	0.989939	0.999184	0.993502	0.97354	-1	0	0	0
NM_138578	A_23_P210886	598	BCL2-like 1	BCL2L1	8.91327	1.06555	0.999988	0.866068	0.652748	0.943927	0.755964	0	0	0	0
NM_138802	A_23_P131299	130617	zinc finger, AN1-type domain 2B	ZFAND2B	10.3466	1.05249	0.999988	0.925477	0.756238	1.07519	0.527352	0	0	0	0
NM_012444	A_23_P166027	23626	SPO11 meiotic protein covalently bound to DSB homolog (S. cerevisiae)	SPO11	6.68534	0.953826	0.999988	0.998566	0.999184	0.989188	0.849686	0	0	0	0
U06936	A_23_P130761	1628	D site of albumin promoter (albumin D-box) binding protein	DBP	9.68343	1.09965	0.968522	0.959785	0.842548	0.911639	0.18906	0	0	0	0
NM_003889	A_23_P109785	8856	nuclear receptor subfamily 1, group I, member 2	NR1I2	6.72609	0.974814	0.999988	0.992587	0.998933	1.19722	0.0144283	0	0	0	0
NM_004505	A_24_P170454	9098	ubiquitin specific peptidase 6 (Tre-2 oncogene)	USP6	9.14656	0.938977	0.999988	0.995469	0.999184	1.07163	0.369617	0	0	0	0
AY163814	A_24_P216453	286756	sphingolipid Ca2+ release mediating protein of endoplasmic reticulum	SCAMPER	6.99063	0.957925	0.999988	0.969641	0.998933	0.384363	0.0052818	0	0	0	-1
AK094846	A_24_P313334	10169	small EDRK-rich factor 2	SERF2	10.9228	1.05912	0.999988	1.10784	0.426646	1.16586	0.0276171	0	0	0	0
NM_007361	A_23_P163087	22795	nidogen 2 (osteonidogen)	NID2	6.65275	0.939249	0.999988	1.0313	0.957688	1.03905	0.498307	0	0	0	0
NM_003530	A_24_P217834	8351	histone cluster 1, H3d	HIST1H3D	14.7864	1.08822	0.999988	1.11	0.808829	1.22172	0.217593	0	0	0	0
NM_006809	A_24_P199097	10953	translocase of outer mitochondrial membrane 34	TOMM34	8.81785	1.00936	0.999988	0.915086	0.670963	1.01327	0.932239	0	0	0	0
NM_006129	A_24_P389409	649	bone morphogenetic protein 1	BMP1	8.00526	1.02794	0.999988	0.947751	0.669432	0.962006	0.607304	0	0	0	0
NM_012138	A_23_P89460	26574	apoptosis antagonizing transcription factor	AATF	13.3012	1.0812	0.999988	0.901608	0.679042	0.85353	0.174573	0	0	0	0
NM_015320	A_24_P302685	50649	Rho guanine nucleotide exchange factor (GEF) 4	ARHGEF4	6.94826	1.01186	0.999988	0.250474	0.0214226	1.0812	0.863265	0	0	-1	0
AF165191	A_32_P119726	667	dystonin	DST	7.129	1.02213	0.999988	1.26777	0.677839	1.07378	0.781801	-1	0	0	0
NM_004700	A_23_P34424	9132	potassium voltage-gated channel, KQT-like subfamily, member 4	KCNQ4	7.03264	0.933135	0.999988	0.973505	0.99746	1.28187	0.0108388	0	0	0	0
NM_020169	A_23_P6674	56925	latexin	LXN	9.76113	0.974707	0.999988	1.04833	0.745424	0.963657	0.59707	0	0	0	0
NM_173829	A_24_P944991	285672	SFRS12-interacting protein 1	SFRS12IP1	8.56969	0.916559	0.999988	1.12534	0.412885	1.16929	0.0388363	0	0	0	0
NM_005665	A_24_P96593	7813	ecotropic viral integration site 5	EVI5	7.91804	0.963417	0.999988	1.04456	0.653096	0.962415	0.426785	0	0	0	0
NM_130766	A_24_P279328	51763	inositol polyphosphate-5-phosphatase K	INPP5K	8.24496	0.944335	0.999988	0.928559	0.747891	0.974311	0.843409	0	0	0	0
NM_018665	A_23_P156445	55510	DEAD (Asp-Glu-Ala-Asp) box polypeptide 43	DDX43	6.73931	1.00061	0.999988	1.02341	0.979593	1.04326	0.428376	0	0	0	0
NM_003496	A_23_P94053	8295	transformation/transcription domain-associated protein	TRRAP	11.0679	1.02117	0.999988	1.06874	0.837514	1.12675	0.293512	0	0	0	0
NM_178558	A_32_P189845	340252	zinc finger protein 680	ZNF680	12.1854	0.866438	0.999988	1.04694	0.966302	1.1503	0.387163	0	0	0	0
NM_003246	A_23_P206212	7057	thrombospondin 1	THBS1	6.95922	1.0102	0.999988	0.961052	0.975989	1.06404	0.350198	0	0	0	0
NM_005091	A_23_P208747	8993	peptidoglycan recognition protein 1	PGLYRP1	6.96776	0.964474	0.999988	0.974655	0.96766	0.979344	0.721039	0	0	0	0
NM_004355	A_23_P70095	972	CD74 molecule, major histocompatibility complex, class II invariant chain	CD74	8.25203	1.08295	0.999988	0.912631	0.923751	0.803081	0.324952	0	0	0	0
AK091027	A_23_P373642	285780	LY86 antisense RNA (non-protein coding)	LY86AS	6.88374	0.998042	0.999988	0.974699	0.953003	1.04147	0.34055	0	0	0	0
AL834140	A_32_P125135	100287357	coxsackie virus and adenovirus receptor pseudogene	LOC100287357	6.9645	0.835192	0.999988	0.975439	0.998933	1.11405	0.232733	0	0	0	0
NM_004897	A_23_P115885	9562	multiple inositol-polyphosphate phosphatase 1	MINPP1	9.99997	0.86181	0.999988	0.99963	0.999657	0.919282	0.582537	0	0	0	0
NM_015070	A_24_P75376	23091	zinc finger CCCH-type containing 13	ZC3H13	10.3969	0.718217	0.929967	0.902098	0.90873	0.684309	0.101081	0	0	0	0
NM_000858	A_23_P201097	2987	guanylate kinase 1	GUK1	13.1565	1.02607	0.999988	0.974422	0.997639	1.04748	0.804757	0	0	0	0
NM_001428	A_23_P137391	2023	enolase 1, (alpha)	ENO1	15.3772	0.962392	0.999988	0.824525	0.559017	1.11169	0.605424	0	0	0	0
NM_001040710	A_32_P140742	653140	chromosome 2 open reading frame 84	C2orf84	7.34624	1.18656	0.999988	0.944984	0.770713	1.04666	0.612237	0	0	0	0
NM_006770	A_23_P101992	8685	macrophage receptor with collagenous structure	MARCO	6.94172	0.946187	0.999988	1.04542	0.985495	0.875166	0.10197	0	0	0	0
NM_003222	A_23_P120472	7022	transcription factor AP-2 gamma (activating enhancer binding protein 2 gamma)	TFAP2C	8.09402	1.0003	0.999988	1.05242	0.748061	1.04281	0.580466	0	0	0	0
NM_021004	A_23_P162982	10901	dehydrogenase/reductase (SDR family) member 4	DHRS4	10.3214	1.06252	0.999988	0.954371	0.742132	0.975486	0.738205	0	0	0	0
BC026965	A_23_P356216	9639	Rho guanine nucleotide exchange factor (GEF) 10	ARHGEF10	6.89909	1.0657	0.999988	0.962923	0.909949	1.03235	0.534412	0	0	0	0
NM_023947	A_23_P147875	66005	chitinase domain containing 1	CHID1	10.6969	1.10038	0.977718	0.919369	0.574668	0.975155	0.783537	0	0	0	0
NM_006361	A_23_P4212	10481	homeobox B13	HOXB13	8.29274	1.01533	0.999988	0.978116	0.974181	0.886925	0.149582	0	0	0	0
NM_005008	A_23_P80362	4809	NHP2 non-histone chromosome protein 2-like 1 (S. cerevisiae)	NHP2L1	15.0041	1.05212	0.999988	0.977978	0.961767	0.93054	0.320629	0	0	0	0
NM_006621	A_24_P11307	10768	adenosylhomocysteinase-like 1	AHCYL1	10.5955	0.991784	0.999988	0.819913	0.447346	0.878589	0.325888	0	0	0	0
NM_019619	A_24_P35478	56288	par-3 partitioning defective 3 homolog (C. elegans)	PARD3	7.00199	0.996948	0.999988	1.0215	0.988125	1.12109	0.042716	0	0	0	0
NM_012210	A_23_P112311	22954	tripartite motif-containing 32	TRIM32	8.18964	1.0251	0.999988	0.958134	0.810069	0.964475	0.634013	0	0	0	0
NM_006773	A_23_P56865	8886	DEAD (Asp-Glu-Ala-Asp) box polypeptide 18	DDX18	11.3491	0.926336	0.89743	1.09742	0.365738	1.03381	0.535979	0	0	0	0
NM_002375	A_24_P240242	4134	microtubule-associated protein 4	MAP4	6.91634	1.04771	0.999988	0.859736	0.163451	0.997891	0.98186	0	0	0	0
AK092544	A_32_P34	100131581	hypothetical LOC100131581	LOC100131581	12.7047	1.09262	0.889059	0.989378	0.993972	0.932193	0.202081	0	0	0	0
AL713762	A_24_P937325	121512	FYVE, RhoGEF and PH domain containing 4	FGD4	7.78799	0.97316	0.999988	1.09179	0.859208	1.17823	0.314571	0	0	0	0
AK091923	A_23_P207783	125058	TBC1 domain family, member 16	TBC1D16	8.81886	1.02312	0.999988	0.934761	0.702525	0.912384	0.25693	0	0	0	0
NM_032490	A_23_P99579	84520	chromosome 14 open reading frame 142	C14orf142	9.63369	0.946108	0.999988	1.06579	0.708349	1.08263	0.308735	0	0	0	0
NM_003995	A_23_P123622	4882	natriuretic peptide receptor B/guanylate cyclase B (atrionatriuretic peptide receptor B)	NPR2	7.34564	1.0014	0.999988	0.969253	0.932717	0.97067	0.759881	0	0	0	0
NM_012111	A_23_P117599	10598	AHA1, activator of heat shock 90kDa protein ATPase homolog 1 (yeast)	AHSA1	13.202	0.949945	0.999988	0.934467	0.725301	0.935479	0.462846	0	0	0	0
NM_003393	A_23_P52430	7479	wingless-type MMTV integration site family, member 8B	WNT8B	6.85229	0.98943	0.999988	1.03108	0.962619	1.1073	0.0702025	0	0	0	0
NM_007153	A_23_P165239	7757	zinc finger protein 208	ZNF208	7.5395	0.962846	0.999988	1.02638	0.96463	1.05469	0.581528	0	0	0	0
NM_181645	A_32_P113047	159989	coiled-coil domain containing 67	CCDC67	6.89988	1.04221	0.999988	1.01697	0.998933	1.41086	0.00565797	0	0	0	1
NM_000305	A_23_P31399	5445	paraoxonase 2	PON2	11.1835	0.948195	0.999988	1.09732	0.693226	1.12868	0.265371	0	0	0	0
AB209689	A_24_P830025	2339	farnesyltransferase, CAAX box, alpha	FNTA	8.08418	1.04974	0.999988	1.00423	0.998933	0.939119	0.119766	0	0	0	0
NM_020812	A_23_P67299	57572	dedicator of cytokinesis 6	DOCK6	6.89742	0.995528	0.999988	1.00346	0.999184	0.987021	0.837992	0	0	0	0
NM_002544	A_23_P55286	4974	oligodendrocyte myelin glycoprotein	OMG	7.03732	0.9999	0.999988	0.988355	0.998933	1.00904	0.914557	0	0	0	0
NM_007184	A_24_P405621	11188	nischarin	NISCH	10.3292	1.0652	0.999988	0.870072	0.472636	0.942941	0.576802	0	0	0	0
NM_207380	A_23_P163467	388115	chromosome 15 open reading frame 52	C15orf52	8.67585	1.00032	0.999988	0.937693	0.942289	0.756546	0.11075	0	0	0	0
NR_002819	A_24_P497244	378938	metastasis associated lung adenocarcinoma transcript 1 (non-protein coding)	MALAT1	9.5017	1.02808	0.999988	1.33405	0.603531	1.34963	0.263522	0	0	0	0
NM_004027	A_23_P393531	3631	inositol polyphosphate-4-phosphatase, type I, 107kDa	INPP4A	7.88054	1.017	0.999988	0.969872	0.90873	1.02068	0.817097	0	0	0	0
NM_004994	A_23_P40174	4318	matrix metallopeptidase 9 (gelatinase B, 92kDa gelatinase, 92kDa type IV collagenase)	MMP9	8.09702	1.04451	0.999988	1.06658	0.824427	0.908988	0.285237	0	0	0	0
NM_005154	A_23_P129058	9101	ubiquitin specific peptidase 8	USP8	11.5769	0.922201	0.999988	1.21071	0.364433	1.29492	0.0197006	0	0	0	0
NM_152858	A_23_P215037	9589	Wilms tumor 1 associated protein	WTAP	13.1539	1.0136	0.999988	1.21115	0.305625	1.32299	0.00785401	0	0	0	1
NM_002527	A_23_P360797	4908	neurotrophin 3	NTF3	7.13525	1.04347	0.999988	1.07763	0.546717	1.1125	0.0834342	0	0	0	0
NM_001033723	A_24_P505790	619279	zinc finger protein 704	ZNF704	6.69052	0.978742	0.999988	1.06767	0.894423	1.15569	0.0627431	0	0	0	0
NM_175768	A_23_P250136	2898	glutamate receptor, ionotropic, kainate 2	GRIK2	6.92403	0.879668	0.723622	0.989911	0.998933	1.00325	0.987217	0	0	0	0
NM_001071775	A_24_P532589	440145	mitotic spindle organizing protein 1	MZT1	11.8664	0.952816	0.999988	1.16284	0.461078	1.22829	0.050513	0	0	0	0
NM_171828	A_24_P251661	27094	potassium large conductance calcium-activated channel, subfamily M beta member 3	KCNMB3	8.11624	0.861947	0.999988	1.02963	0.9939	1.20951	0.199588	0	0	0	0
NM_052987	A_24_P65199	8558	cyclin-dependent kinase 10	CDK10	7.88199	1.05992	0.999988	0.87725	0.516624	0.961453	0.745883	0	0	0	0
NM_000496	A_23_P425066	1415	crystallin, beta B2	CRYBB2	10.3609	1.03832	0.999988	0.958163	0.816867	1.04074	0.602579	0	0	0	0
NM_052958	A_23_P73311	116328	chromosome 8 open reading frame 34	C8orf34	7.07175	1.11939	0.862006	0.971773	0.922299	1.05033	0.501741	0	0	0	0
NM_001012423	A_32_P119569	390535	golgin A8 family, member E	GOLGA8E	11.1828	0.920061	0.999988	0.802115	0.614655	0.652569	0.050268	0	0	0	0
NM_005845	A_23_P25559	10257	ATP-binding cassette, sub-family C (CFTR/MRP), member 4	ABCC4	8.25841	0.947069	0.999988	0.927377	0.775577	0.90583	0.373601	0	0	0	0
NM_003764	A_23_P156788	8676	syntaxin 11	STX11	8.06434	1.00455	0.999988	0.991149	0.999184	0.655945	0.133282	0	0	0	0
NM_147182	A_23_P250784	80333	Kv channel interacting protein 4	KCNIP4	7.13123	1.00088	0.999988	1.37608	0.0214226	0.82847	0.0228506	0	0	1	0
AA020958	A_24_P407439	9236	cell cycle progression 1	CCPG1	6.94157	0.848176	0.862006	0.979748	0.998933	1.36578	0.0087854	0	0	0	1
NM_017491	A_23_P502913	9948	WD repeat domain 1	WDR1	13.3968	0.970028	0.999988	1.10776	0.259145	1.02541	0.597967	0	0	0	0
NM_018672	A_24_P67096	23461	ATP-binding cassette, sub-family A (ABC1), member 5	ABCA5	6.6894	1.01072	0.999988	0.976527	0.989104	0.838102	0.0121873	0	0	0	0
NM_017738	A_23_P157963	54875	centlein, centrosomal protein	CNTLN	8.19483	0.955984	0.999988	1.11931	0.490765	1.14196	0.103774	0	0	0	0
NM_001004464	A_23_P125204	219869	olfactory receptor, family 10, subfamily G, member 8	OR10G8	7.33928	1.014	0.999988	0.981837	0.967725	1.01054	0.924525	0	0	0	0
NM_006428	A_23_P129513	10573	mitochondrial ribosomal protein L28	MRPL28	12.1892	1.07745	0.999988	0.943842	0.851681	1.07813	0.497078	0	0	0	0
NM_005906	A_24_P363278	4117	male germ cell-associated kinase	MAK	7.17241	1.11745	0.862006	1.0639	0.657872	1.0983	0.0959372	0	0	0	0
NM_014674	A_24_P285768	9695	ER degradation enhancer, mannosidase alpha-like 1	EDEM1	8.62855	0.867358	0.999988	0.991448	0.999184	1.12773	0.544778	0	0	0	0
NM_014069	A_24_P41794	170680	psoriasis susceptibility 1 candidate 2	PSORS1C2	7.74824	1.09186	0.405841	0.990642	0.980321	1.04727	0.285544	0	0	0	0
AK000088	A_23_P205659	54813	kelch-like 28 (Drosophila)	KLHL28	7.21027	0.915661	0.999988	1.01893	0.979593	1.16711	0.0471647	0	0	0	0
NM_017948	A_24_P360601	55035	nucleolar protein 8	NOL8	11.8083	0.684163	0.787727	0.800743	0.614655	0.550787	0.013722	0	0	0	-1
BC009369	A_24_P230176	339230	coiled-coil domain containing 137	CCDC137	11.404	0.868637	0.999988	0.88149	0.766361	0.769266	0.136346	0	0	0	0
NM_003171	A_23_P63847	6832	suppressor of var1, 3-like 1 (S. cerevisiae)	SUPV3L1	11.2646	0.895354	0.999988	0.960355	0.993914	0.84644	0.447095	0	0	0	0
NM_020728	A_24_P132470	57488	extended synaptotagmin-like protein 2	ESYT2	12.4233	1.03459	0.999988	0.927819	0.777086	0.846308	0.120439	0	0	0	0
NM_138448	A_24_P336848	98	acylphosphatase 2, muscle type	ACYP2	10.759	1.04671	0.999988	1.05418	0.732941	1.04516	0.551964	0	0	0	0
NM_172195	A_23_P154058	8890	eukaryotic translation initiation factor 2B, subunit 4 delta, 67kDa	EIF2B4	11.3004	1.04251	0.999988	0.885605	0.403701	0.965042	0.670833	0	0	0	0
NM_005089	A_23_P85053	8233	zinc finger (CCCH type), RNA-binding motif and serine/arginine rich 2	ZRSR2	10.9184	0.922962	0.999988	0.853131	0.408002	0.921861	0.416306	0	0	0	0
NM_004061	A_23_P144847	1010	cadherin 12, type 2 (N-cadherin 2)	CDH12	6.76166	1.00198	0.999988	1.02483	0.980252	1.18173	0.0100606	0	0	0	0
NM_014999	A_23_P128166	23011	RAB21, member RAS oncogene family	RAB21	11.662	0.996868	0.999988	1.04468	0.643621	1.09482	0.0505108	0	0	0	0
NM_001753	A_24_P12626	857	caveolin 1, caveolae protein, 22kDa	CAV1	9.56633	0.986092	0.999988	1.06345	0.627902	1.03563	0.60525	0	0	0	0
NM_016089	A_23_P110031	51385	zinc finger protein 589	ZNF589	10.434	1.0282	0.999988	0.88383	0.499964	0.841089	0.0645996	0	0	0	0
NM_032578	A_24_P376120	84665	myopalladin	MYPN	6.80267	1.02683	0.999988	0.978179	0.998933	1.1243	0.183378	0	0	0	0
AK027182	A_23_P324605	1768	dynein, axonemal, heavy chain 6	DNAH6	6.98037	1.08655	0.999988	1.10296	0.498932	1.08195	0.277719	0	0	0	0
NM_000921	A_23_P60837	5139	phosphodiesterase 3A, cGMP-inhibited	PDE3A	6.87556	1.01842	0.999988	0.99754	0.999184	1.03586	0.549174	0	0	0	0
NM_002526	A_23_P111260	4907	5'-nucleotidase, ecto (CD73)	NT5E	7.22311	0.987068	0.999988	1.02013	0.980252	1.07074	0.316394	0	0	0	0
NM_007308	A_23_P29939	6622	synuclein, alpha (non A4 component of amyloid precursor)	SNCA	7.0561	1.01024	0.999988	0.985123	0.999184	1.00991	0.965636	1	0	0	0
NM_152505	A_32_P48466	150082	Leber congenital amaurosis 5-like	LCA5L	6.82267	0.979594	0.999988	0.988654	0.998933	1.18597	0.0195685	0	0	0	0
NM_005481	A_23_P56170	10025	mediator complex subunit 16	MED16	10.0404	1.13557	0.999988	0.841598	0.482042	1.01542	0.935621	0	0	0	0
NM_213605	A_24_P944320	340385	zinc finger protein 517	ZNF517	6.85519	0.993091	0.999988	1.02514	0.993791	1.25211	0.0084478	0	0	0	0
NM_002100	A_23_P212854	2994	glycophorin B (MNS blood group)	GYPB	6.77831	0.90745	0.999988	1.0049	0.999184	1.01479	0.797465	0	0	0	0
AL133022	A_32_P366349	90342	fer-1-like 5 (C. elegans)	FER1L5	6.79993	1.06043	0.999988	0.964784	0.958197	1.16722	0.0216728	0	0	0	0
NM_005345	A_24_P123616	3303	heat shock 70kDa protein 1A	HSPA1A	8.44656	1.11383	0.999988	0.739686	0.426002	0.648583	0.032014	0	0	0	-1
NM_175868	A_23_P136870	4105	melanoma antigen family A, 6	MAGEA6	8.26918	1.04736	0.999988	1.025	0.975989	1.01625	0.907688	0	0	0	0
NM_175876	A_23_P430161	149371	exocyst complex component 8	EXOC8	9.23526	0.973854	0.999988	1.17067	0.449128	1.1924	0.0915024	0	0	0	0
NM_003528	A_23_P149545	8349	histone cluster 2, H2be	HIST2H2BE	7.01095	0.753311	0.999988	0.997076	0.999184	0.864678	0.263544	0	0	0	0
BC040060	A_32_P35047	387895	hypothetical LOC387895	LOC387895	6.78143	0.994926	0.999988	1.00835	0.998933	1.0744	0.0947685	0	0	0	0
AK025657	A_23_P165668	80255	solute carrier family 35, member F5	SLC35F5	7.88884	1.0406	0.999988	1.26855	0.594331	1.55777	0.0494774	0	0	0	1
NM_015103	A_23_P80752	23129	plexin D1	PLXND1	7.83368	1.14505	0.999988	0.870725	0.567939	0.974543	0.912562	0	0	0	0
Z25424	A_24_P938135	2872	MAP kinase interacting serine/threonine kinase 2	MKNK2	9.55394	1.05386	0.999988	0.913769	0.530155	0.948192	0.485222	0	0	0	0
NM_004895	A_23_P9883	114548	NLR family, pyrin domain containing 3	NLRP3	9.94059	0.908349	0.999988	1.04465	0.902722	1.06248	0.557905	0	0	0	0
BC031867	A_23_P305321	100287037	similar to hCG1994484	LOC100287037	6.99333	1.0477	0.999988	1.0169	0.972176	0.976329	0.653857	0	0	0	0
NM_000506	A_23_P94879	2147	coagulation factor II (thrombin)	F2	6.97224	1.05493	0.999988	1.03289	0.968977	1.214	0.00998484	0	0	0	0
NM_002929	A_23_P313542	6011	G protein-coupled receptor kinase 1	GRK1	7.06381	0.933516	0.996719	0.950956	0.667129	1.00386	0.956288	0	0	0	0
NM_006965	A_24_P339450	7572	zinc finger protein 24	ZNF24	7.79454	1.18636	0.862006	0.698488	0.305625	1.26443	0.436645	0	0	0	0
NM_016147	A_23_P64567	51400	protein phosphatase methylesterase 1	PPME1	9.14838	1.08218	0.999988	0.818677	0.426002	0.951689	0.745201	0	0	0	0
NM_017866	A_23_P253963	54968	transmembrane protein 70	TMEM70	13.1031	0.937717	0.999988	0.99569	0.999184	1.00056	0.997433	0	0	0	0
NM_014255	A_23_P53288	10330	canopy 2 homolog (zebrafish)	CNPY2	14.4751	0.991242	0.999988	0.833718	0.684189	0.720121	0.115627	0	0	0	0
BC111063	A_24_P76725	50717	DDB1 and CUL4 associated factor 8	DCAF8	7.83278	1.00016	0.999988	1.0605	0.766583	1.13504	0.123284	0	0	0	0
NM_012338	A_23_P145984	23554	tetraspanin 12	TSPAN12	6.77296	0.972185	0.999988	0.928691	0.79372	1.11527	0.0805744	0	0	0	0
NM_015905	A_23_P93629	8805	tripartite motif-containing 24	TRIM24	12.9361	0.969587	0.999988	1.04024	0.987581	1.04672	0.847246	0	0	0	0
NM_152716	A_23_P373079	219988	protein associated with topoisomerase II homolog 1 (yeast)	PATL1	10.9213	1.01145	0.999988	0.926554	0.898848	1.06937	0.730606	0	0	0	0
NM_022648	A_24_P136453	7145	tensin 1	TNS1	7.22338	1.03031	0.999988	0.981697	0.998933	1.09954	0.415272	1	0	0	0
AK123741	A_32_P168442	100124700	hox transcript antisense RNA (non-protein coding)	HOTAIR	6.70823	0.956839	0.999988	0.86593	0.519079	0.951573	0.29585	0	0	0	0
NM_014897	A_23_P55256	22834	zinc finger protein 652	ZNF652	9.89155	0.982463	0.999988	1.0283	0.990814	1.15382	0.277569	0	0	0	0
NM_004626	A_24_P35643	7481	wingless-type MMTV integration site family, member 11	WNT11	7.59733	1.01898	0.999988	0.999113	0.999184	1.06401	0.381148	0	0	0	0
M13995	A_23_P208132	596	B-cell CLL/lymphoma 2	BCL2	11.6794	1.14129	0.889059	0.981821	0.987806	0.909707	0.252402	0	0	0	0
NM_005460	A_23_P19020	9627	synuclein, alpha interacting protein	SNCAIP	7.03579	1.03299	0.999988	1.06351	0.491194	1.05076	0.146076	0	0	0	0
NM_138444	A_23_P377957	115207	potassium channel tetramerisation domain containing 12	KCTD12	7.42972	0.987463	0.999988	0.998451	0.999184	0.955703	0.553717	0	0	0	0
NM_005218	A_23_P71480	1672	defensin, beta 1	DEFB1	7.5957	1.08617	0.999988	1.02559	0.998933	0.958878	0.719511	0	0	0	0
AB033067	A_24_P247910	55814	B double prime 1, subunit of RNA polymerase III transcription initiation factor IIIB	BDP1	7.79606	0.716076	0.89743	0.842493	0.830121	1.323	0.33643	0	0	0	0
NM_016570	A_23_P139509	51290	ERGIC and golgi 2	ERGIC2	12.2231	0.854243	0.627088	1.06193	0.730706	1.15536	0.0664735	0	0	0	0
NM_004962	A_23_P52227	2662	growth differentiation factor 10	GDF10	6.97872	1.06175	0.999988	1.07413	0.649664	0.943499	0.157705	0	0	0	0
NM_198046	A_23_P150009	84287	zinc finger, DHHC-type containing 16	ZDHHC16	11.7115	0.96429	0.999988	0.991813	0.998933	1.0687	0.385792	0	0	0	0
NM_152686	A_23_P123987	202052	DnaJ (Hsp40) homolog, subfamily C, member 18	DNAJC18	8.86033	0.990344	0.999988	0.773717	0.644183	0.995036	0.991527	0	0	0	0
NM_182314	A_24_P391468	10495	ecto-NOX disulfide-thiol exchanger 2	ENOX2	8.39467	0.816479	0.999988	0.858117	0.690259	0.704487	0.0559973	0	0	0	0
NM_018414	A_23_P54968	55808	ST6 (alpha-N-acetyl-neuraminyl-2,3-beta-galactosyl-1,3)-N-acetylgalactosaminide alpha-2,6-sialyltransferase 1	ST6GALNAC1	6.73362	0.992823	0.999988	0.940954	0.726075	1.08333	0.0675315	0	0	0	0
NM_015274	A_23_P250379	23324	mannosidase, alpha, class 2B, member 2	MAN2B2	10.9505	1.00935	0.999988	0.859231	0.0478423	0.93736	0.141548	0	0	0	0
NM_144654	A_23_P422115	138162	chromosome 9 open reading frame 116	C9orf116	7.62029	0.980899	0.999988	1.09879	0.585537	0.95573	0.500703	0	0	0	0
NM_018509	A_24_P181585	55379	leucine rich repeat containing 59	LRRC59	14.4172	0.945635	0.999988	1.08144	0.39641	1.1276	0.0183843	0	0	0	0
NM_020641	A_24_P100650	54586	chromosome 9 open reading frame 11	C9orf11	6.79365	1.03595	0.999988	1.02332	0.966302	1.08311	0.072485	0	0	0	0
NM_005998	A_23_P160631	7203	chaperonin containing TCP1, subunit 3 (gamma)	CCT3	14.7414	1.01369	0.999988	0.882393	0.605092	0.868164	0.223527	0	0	0	0
BM982777	A_32_P87849	983	cyclin-dependent kinase 1	CDK1	7.2219	0.989264	0.999988	1.09891	0.498327	1.09449	0.273137	0	0	0	0
NM_005938	A_23_P217487	4303	forkhead box O4	FOXO4	7.28924	1.01997	0.999988	0.995057	0.998933	1.0969	0.171527	0	0	0	0
NM_144949	A_24_P328492	9655	suppressor of cytokine signaling 5	SOCS5	9.17958	0.9533	0.999988	1.13774	0.525267	1.21156	0.0635917	0	0	0	0
AK023574	A_24_P920366	30061	solute carrier family 40 (iron-regulated transporter), member 1	SLC40A1	6.66881	1.05416	0.999988	0.896329	0.670449	1.06971	0.621231	0	0	0	0
NM_212479	A_23_P75083	10771	zinc finger, MYND domain containing 11	ZMYND11	8.98235	0.971311	0.999988	1.03554	0.765726	0.996763	0.970144	0	0	0	0
NM_002408	A_23_P65558	4247	mannosyl (alpha-1,6-)-glycoprotein beta-1,2-N-acetylglucosaminyltransferase	MGAT2	11.8545	0.995076	0.999988	1.11441	0.845614	0.983785	0.959085	0	0	0	0
NM_018370	A_24_P381455	55332	DNA-damage regulated autophagy modulator 1	DRAM1	8.70756	0.972227	0.999988	1.08747	0.374984	1.18678	0.00574298	0	0	0	0
AK095622	A_24_P935697	10485	chromosome 1 open reading frame 61	C1orf61	7.07481	1.01338	0.999988	0.993003	0.998933	1.08606	0.199538	0	0	0	0
XR_016053	A_24_P919452	729839	DTW domain containing 2 pseudogene	LOC729839	8.46638	0.984007	0.999988	1.0601	0.781062	1.0297	0.782846	0	0	0	0
NM_003799	A_24_P48408	8731	RNA (guanine-7-) methyltransferase	RNMT	10.0133	0.976924	0.999988	1.03811	0.901495	0.985528	0.900863	0	0	0	0
NM_000454	A_24_P151464	6647	superoxide dismutase 1, soluble	SOD1	15.311	0.967148	0.999988	0.946873	0.733584	0.941886	0.414713	0	0	0	0
BC014370	A_24_P393496	100288798	hypothetical LOC100288798	LOC100288798	7.26205	0.997863	0.999988	0.954628	0.737858	1.11683	0.0469915	0	0	0	0
NM_002095	A_23_P94118	2961	general transcription factor IIE, polypeptide 2, beta 34kDa	GTF2E2	10.1919	0.974008	0.999988	1.04154	0.808015	1.14295	0.0441459	0	0	0	0
NM_152503	A_23_P321052	140699	chromosome 20 open reading frame 132	C20orf132	6.91613	0.923292	0.999988	0.975497	0.936417	0.809546	0.00799089	0	0	0	0
NM_032181	A_23_P108673	84141	family with sequence similarity 176, member A	FAM176A	6.93922	0.930621	0.999988	1.00769	0.998933	1.05156	0.269375	0	0	0	0
NM_153609	A_24_P130691	164656	transmembrane protease, serine 6	TMPRSS6	7.02195	1.0333	0.999988	0.9679	0.998933	0.994831	0.973451	-1	0	0	0
NM_020185	A_23_P120254	56940	dual specificity phosphatase 22	DUSP22	10.0434	0.98311	0.999988	1.07693	0.395665	1.08031	0.0765564	0	0	0	0
NM_004854	A_23_P102351	9486	carbohydrate sulfotransferase 10	CHST10	8.66204	1.06811	0.999988	0.842148	0.523128	0.992172	0.973258	0	0	0	0
NM_006885	A_23_P118266	463	zinc finger homeobox 3	ZFHX3	10.5402	0.936803	0.999988	1.0549	0.950041	1.14334	0.403908	0	0	0	0
AF058296	A_24_P916585	955	ectonucleoside triphosphate diphosphohydrolase 6 (putative)	ENTPD6	7.3747	1.05551	0.999988	1.02506	0.928712	1.10767	0.0979602	0	0	0	0
NM_006511	A_23_P395534	6248	regulatory solute carrier protein, family 1, member 1	RSC1A1	9.4569	0.965864	0.999988	1.05754	0.784663	1.02807	0.787504	0	0	0	0
NM_002585	A_23_P62953	5087	pre-B-cell leukemia homeobox 1	PBX1	6.9109	0.989841	0.999988	1.02551	0.963922	1.07524	0.11678	0	0	0	0
NM_015354	A_24_P237753	23511	nucleoporin 188kDa	NUP188	9.15919	1.04565	0.999988	0.837972	0.527639	0.941786	0.717476	0	0	0	0
NM_024775	A_23_P56567	79833	gem (nuclear organelle) associated protein 6	GEMIN6	12.8066	1.02121	0.999988	0.777297	0.745233	0.525478	0.0609069	0	0	0	0
AL713718	A_24_P937435	84173	ELMO/CED-12 domain containing 3	ELMOD3	7.08308	0.958911	0.999988	1.01343	0.962159	1.09151	0.0502791	0	0	0	0
NM_144659	A_23_P350555	140290	t-complex 10 (mouse)-like	TCP10L	8.85511	1.01233	0.999988	1.02699	0.944233	0.921471	0.266318	0	0	0	0
NM_000313	A_24_P119141	5627	protein S (alpha)	PROS1	9.43298	0.953331	0.999988	1.0876	0.528835	1.01126	0.908425	0	0	0	0
NM_000541	A_23_P5853	6295	S-antigen; retina and pineal gland (arrestin)	SAG	7.31298	0.970805	0.999988	1.02914	0.955755	0.830738	0.116022	0	0	0	0
NM_003002	A_32_P155631	6392	succinate dehydrogenase complex, subunit D, integral membrane protein	SDHD	14.1087	0.966061	0.999988	1.15065	0.378684	1.21095	0.0244631	0	0	0	0
NM_006390	A_23_P98923	10526	importin 8	IPO8	8.05499	0.986344	0.999988	0.900932	0.521549	0.962311	0.68251	0	0	0	0
NM_001005217	A_24_P623782	448831	FSHD region gene 2	FRG2	7.37323	0.957908	0.999988	0.992641	0.998933	1.03135	0.638095	0	0	0	0
NM_182920	A_23_P147423	56999	ADAM metallopeptidase with thrombospondin type 1 motif, 9	ADAMTS9	6.92044	1.04853	0.999988	0.687655	0.0576539	1.13939	0.241796	0	0	0	0
NM_005348	A_23_P162874	3320	heat shock protein 90kDa alpha (cytosolic), class A member 1	HSP90AA1	15.4351	0.792548	0.889059	0.853233	0.603223	0.637763	0.0101575	0	0	0	-1
NM_002357	A_24_P379750	4084	MAX dimerization protein 1	MXD1	10.6438	1.01543	0.999988	1.24248	0.460551	1.33184	0.0559459	0	0	0	0
CA431756	A_32_P76526	2017	cortactin	CTTN	7.59618	1.0635	0.999988	1.01097	0.998933	1.01345	0.896604	0	0	0	0
NR_002184	A_24_P83158	91695	ribosomal RNA processing 7 homolog B (S. cerevisiae)	RRP7B	10.0005	1.06207	0.999988	0.859751	0.447135	0.922101	0.433655	0	0	0	0
NM_018448	A_23_P25141	55832	cullin-associated and neddylation-dissociated 1	CAND1	11.1955	0.888076	0.849379	1.00343	0.999184	1.01596	0.865542	0	0	0	0
NM_021020	A_23_P20443	11178	leucine zipper, putative tumor suppressor 1	LZTS1	8.9849	0.985353	0.999988	1.00942	0.998933	1.00234	0.98452	0	0	0	0
AJ293393	A_32_P108516	7112	thymopoietin	TMPO	9.83607	1.14428	0.999988	1.05798	0.88802	0.883557	0.280516	0	0	0	0
NM_004473	A_23_P216667	2304	forkhead box E1 (thyroid transcription factor 2)	FOXE1	7.25573	0.917845	0.999988	1.07007	0.882182	0.900085	0.0710611	0	0	0	0
NM_000500	A_23_P257478	1589	cytochrome P450, family 21, subfamily A, polypeptide 2	CYP21A2	7.58545	0.9829	0.999988	0.951522	0.700724	1.05609	0.370569	0	0	0	0
NM_001006607	A_24_P666482	474170	leucine rich repeat containing 37, member A2	LRRC37A2	8.9852	0.870287	0.999988	0.875614	0.762426	0.882403	0.531923	0	0	0	0
NM_002495	A_23_P257198	4724	NADH dehydrogenase (ubiquinone) Fe-S protein 4, 18kDa (NADH-coenzyme Q reductase)	NDUFS4	14.6256	0.96868	0.999988	1.06606	0.618947	1.10632	0.103736	0	0	0	0
AK092352	A_23_P384698	442075	hypothetical LOC442075	LOC442075	9.90609	1.09371	0.999988	0.971375	0.991672	1.04624	0.797139	0	0	0	0
NM_198446	A_24_P637982	127687	chromosome 1 open reading frame 122	C1orf122	12.0973	1.02446	0.999988	1.10846	0.680514	1.15828	0.206949	0	0	0	0
NM_133640	A_23_P501790	6837	mediator complex subunit 22	MED22	12.5141	0.951456	0.999988	1.11866	0.520021	1.15758	0.0927478	0	0	0	0
NM_002658	A_23_P24104	5328	plasminogen activator, urokinase	PLAU	10.2473	0.94786	0.999988	1.05106	0.738524	1.06879	0.310211	0	0	0	0
NM_003521	A_24_P3783	8342	histone cluster 1, H2bm	HIST1H2BM	12.4545	1.12181	0.999988	1.12552	0.664279	1.21543	0.128795	0	0	0	0
NM_001164	A_23_P1998	322	amyloid beta (A4) precursor protein-binding, family B, member 1 (Fe65)	APBB1	7.82503	1.01438	0.999988	0.965414	0.840817	1.0795	0.203436	0	0	0	0
BE836206	A_32_P132060	23327	neural precursor cell expressed, developmentally down-regulated 4-like	NEDD4L	6.90526	0.991336	0.999988	0.986761	0.998933	1.13785	0.0179443	0	0	0	0
NM_003780	A_24_P242440	8704	UDP-Gal:betaGlcNAc beta 1,4- galactosyltransferase, polypeptide 2	B4GALT2	8.43282	1.08593	0.999988	0.851132	0.528185	1.02197	0.907015	0	0	0	0
NM_015946	A_23_P58763	53918	pelota homolog (Drosophila)	PELO	11.9715	0.97893	0.999988	0.889292	0.739902	0.82794	0.216851	0	0	0	0
NM_006122	A_23_P37569	4122	mannosidase, alpha, class 2A, member 2	MAN2A2	10.0317	1.06193	0.996719	1.09308	0.369216	1.06493	0.18537	0	0	0	0
BC036201	A_32_P16053	284801	hypothetical protein LOC284801	LOC284801	6.87289	0.658403	0.0297252	1.00672	0.999184	1.00757	0.968734	0	-1	0	0
NM_016138	A_24_P398972	10229	coenzyme Q7 homolog, ubiquinone (yeast)	COQ7	10.4049	1.03698	0.999988	1.12093	0.521549	1.16308	0.0905048	0	0	0	0
AK057177	A_32_P226605	83746	l(3)mbt-like 2 (Drosophila)	L3MBTL2	7.39671	1.01311	0.999988	0.927789	0.370335	0.905283	0.0239039	0	0	0	0
NM_002910	A_23_P137157	5973	renin binding protein	RENBP	7.38997	0.990172	0.999988	0.923232	0.616643	0.953952	0.578584	0	0	0	0
AK026475	A_24_P528858	339500	zinc finger protein 678	ZNF678	7.2422	0.924256	0.996719	1.06124	0.650479	1.04936	0.551484	0	0	0	0
NM_006310	A_24_P409346	9520	aminopeptidase puromycin sensitive	NPEPPS	9.43945	0.968249	0.999988	1.05704	0.482584	1.07559	0.069054	0	0	0	0
AA576497	A_24_P910360	22926	activating transcription factor 6	ATF6	6.90384	1.02344	0.999988	1.00983	0.998933	1.19083	0.0100606	0	0	0	0
NM_000629	A_23_P17633	3454	interferon (alpha, beta and omega) receptor 1	IFNAR1	10.1424	0.954028	0.999988	1.0701	0.718155	1.09209	0.300048	0	0	0	0
AF295726	A_23_P360542	56651	chromosome 18 open reading frame 2	C18orf2	6.8684	1.03302	0.999988	0.960186	0.913032	1.15553	0.0139326	0	0	0	0
NM_002622	A_23_P70020	5201	prefoldin subunit 1	PFDN1	12.8769	1.03309	0.999988	1.01326	0.994624	0.98846	0.909581	0	0	0	0
NM_015608	A_24_P372553	26098	chromosome 10 open reading frame 137	C10orf137	9.57791	0.945066	0.999988	1.10036	0.482042	1.1325	0.0690205	0	0	0	0
NM_001001411	A_24_P205036	163223	zinc finger protein 676	ZNF676	7.8287	0.90657	0.999988	1.10102	0.61077	1.20304	0.0504196	0	0	0	0
NM_001006634	A_23_P15113	55114	Rho GTPase activating protein 17	ARHGAP17	11.6782	0.991034	0.999988	1.07262	0.900216	0.942403	0.74447	0	0	0	0
NM_003449	A_24_P898583	7726	tripartite motif-containing 26	TRIM26	13.0886	1.01141	0.999988	1.0543	0.496246	1.12233	0.0110992	0	0	0	0
NM_005156	A_24_P295452	9991	ROD1 regulator of differentiation 1 (S. pombe)	ROD1	9.64792	0.999187	0.999988	1.15323	0.364433	1.15608	0.0599348	0	0	0	0
NM_000307	A_23_P114210	5456	POU class 3 homeobox 4	POU3F4	7.44073	1.08499	0.926783	1.01103	0.9939	0.958697	0.480107	0	0	0	0
NM_005828	A_23_P422268	10238	DDB1 and CUL4 associated factor 7	DCAF7	11.1907	1.0555	0.999988	0.86071	0.372423	0.885292	0.136727	0	0	0	0
NM_016653	A_23_P366394	51776	sterile alpha motif and leucine zipper containing kinase AZK	ZAK	8.47238	0.973532	0.999988	0.971561	0.998933	0.772521	0.134978	0	0	0	0
NM_182919	A_23_P90311	148022	toll-like receptor adaptor molecule 1	TICAM1	10.7459	1.00762	0.999988	0.932169	0.938221	0.694003	0.0559973	0	0	0	0
BC042557	A_23_P116173	120376	chromosome 11 open reading frame 93	C11orf93	6.8503	0.979486	0.999988	0.998522	0.999184	0.921855	0.131225	0	0	0	0
NM_020819	A_24_P306063	57579	family with sequence similarity 135, member A	FAM135A	8.99825	0.876666	0.89743	1.14165	0.449128	0.982586	0.886159	0	0	0	0
NM_080429	A_23_P126613	89872	aquaporin 10	AQP10	7.31667	0.996383	0.999988	1.00371	0.999184	1.15897	0.0462469	0	0	0	0
NM_021104	A_23_P128067	6171	ribosomal protein L41	RPL41	15.8118	0.978892	0.999988	0.921866	0.748185	0.948084	0.672286	0	0	0	0
NM_016526	A_24_P386639	51272	blocked early in transport 1 homolog (S. cerevisiae)-like	BET1L	9.47548	1.11067	0.999988	0.848591	0.411261	0.821301	0.0554544	0	0	0	0
NM_003021	A_24_P399585	6449	small glutamine-rich tetratricopeptide repeat (TPR)-containing, alpha	SGTA	9.68989	1.10761	0.999988	0.860511	0.748315	1.04062	0.889561	0	0	0	0
NM_031450	A_23_P150238	83638	chromosome 11 open reading frame 68	C11orf68	9.68903	1.08872	0.999988	0.927046	0.796825	0.958731	0.765086	0	0	0	0
NM_003653	A_23_P89199	8533	COP9 constitutive photomorphogenic homolog subunit 3 (Arabidopsis)	COPS3	13.5227	0.941658	0.999988	1.07208	0.492277	1.04717	0.374102	0	0	0	0
NM_024039	A_23_P78152	79003	MIS12, MIND kinetochore complex component, homolog (S. pombe)	MIS12	10.7818	0.974163	0.999988	1.24577	0.371277	1.32598	0.028135	0	0	0	1
NM_000792	A_23_P45811	1733	deiodinase, iodothyronine, type I	DIO1	7.07023	0.88313	0.999988	1.03456	0.974124	1.04238	0.797682	0	0	0	0
NM_153320	A_23_P93213	10864	solute carrier family 22 (organic anion transporter), member 7	SLC22A7	7.0978	0.992684	0.999988	1.00755	0.999184	1.10118	0.134486	0	0	0	0
NM_003390	A_23_P127926	7465	WEE1 homolog (S. pombe)	WEE1	9.68116	1.04756	0.999988	0.990255	0.999184	1.26934	0.201766	0	0	0	0
NM_130839	A_24_P381803	7337	ubiquitin protein ligase E3A	UBE3A	12.1236	0.895289	0.945326	0.956313	0.850599	0.854146	0.0549829	0	0	0	0
NM_003898	A_23_P344719	8871	synaptojanin 2	SYNJ2	8.7828	0.95538	0.999988	0.891255	0.399823	0.83408	0.0172323	0	0	0	0
NM_016955	A_23_P167201	51091	Sep (O-phosphoserine) tRNA:Sec (selenocysteine) tRNA synthase	SEPSECS	7.32685	0.897881	0.972388	1.07211	0.690288	0.918742	0.170645	0	0	0	0
NM_003863	A_23_P217079	8818	dolichyl-phosphate mannosyltransferase polypeptide 2, regulatory subunit	DPM2	11.1188	1.09925	0.867489	0.923434	0.494087	1.03092	0.644422	0	0	0	0
NM_015127	A_23_P74809	23155	chloride channel CLIC-like 1	CLCC1	11.054	0.96214	0.999988	1.01967	0.884624	1.10694	0.0189779	0	0	0	0
NM_004641	A_24_P406714	8028	myeloid/lymphoid or mixed-lineage leukemia (trithorax homolog, Drosophila); translocated to, 10	MLLT10	8.94528	0.898474	0.999988	1.15861	0.647786	1.27484	0.110643	0	0	0	0
NM_001798	A_23_P98898	1017	cyclin-dependent kinase 2	CDK2	8.45226	1.13701	0.999988	0.992275	0.999184	1.17023	0.610817	0	0	0	0
AY956764	A_24_P161525	3327	heat shock protein 90kDa alpha (cytosolic), class B member 3 (pseudogene)	HSP90AB3P	12.5218	0.793849	0.999988	0.78251	0.605939	0.689773	0.105895	0	0	0	0
NM_016219	A_23_P94857	11253	mannosidase, alpha, class 1B, member 1	MAN1B1	9.28098	1.04271	0.999988	0.893216	0.785627	0.984921	0.955701	0	0	0	0
NM_002228	A_23_P201538	3725	jun proto-oncogene	JUN	11.8657	0.972176	0.999988	1.02612	0.998933	0.827688	0.207376	0	0	0	0
NM_003704	A_23_P121506	8603	family with sequence similarity 193, member A	FAM193A	9.10145	1.05874	0.999988	0.931963	0.938631	1.03948	0.882753	0	0	0	0
NM_005284	A_23_P156919	2830	G protein-coupled receptor 6	GPR6	7.77242	0.998884	0.999988	1.04225	0.650288	1.0224	0.654838	0	0	0	0
NM_144693	A_23_P28015	148156	zinc finger protein 558	ZNF558	8.94015	0.938751	0.999988	0.913624	0.656055	0.753959	0.0117599	0	0	0	-1
NM_001001974	A_24_P269814	59338	pleckstrin homology domain containing, family A (phosphoinositide binding specific) member 1	PLEKHA1	6.81164	0.972205	0.999988	1.01457	0.998933	1.12597	0.0245756	0	0	0	0
NM_201430	A_32_P83997	10313	reticulon 3	RTN3	15.3395	1.04415	0.999988	0.909634	0.606595	0.93755	0.498055	0	0	0	0
NM_015133	A_23_P329727	23162	mitogen-activated protein kinase 8 interacting protein 3	MAPK8IP3	6.9596	1.01025	0.999988	0.876921	0.364433	0.849749	0.0285559	0	0	0	0
BE786351	A_32_P150676	9122	solute carrier family 16, member 4 (monocarboxylic acid transporter 5)	SLC16A4	7.61323	1.05976	0.999988	0.98404	0.998933	1.10792	0.263994	0	0	0	0
NM_018284	A_24_P370702	2635	guanylate binding protein 3	GBP3	8.17467	1.00259	0.999988	1.22196	0.371528	1.13919	0.231021	0	0	0	0
BC039298	A_23_P340382	84542	KIAA1841	KIAA1841	7.48496	0.931012	0.929967	1.00168	0.999184	1.00775	0.929778	0	0	0	0
NM_006368	A_23_P423389	10488	cAMP responsive element binding protein 3	CREB3	8.5261	1.00436	0.999988	0.880086	0.514125	0.953599	0.671089	0	0	0	0
NM_022444	A_23_P71226	6561	solute carrier family 13 (sodium/sulfate symporters), member 1	SLC13A1	7.02121	0.913062	0.89743	1.05446	0.494087	1.05755	0.21871	0	0	0	0
BC063625	A_32_P24376	730755	keratin associated protein 2-4-like	LOC730755	7.32973	1.0515	0.999988	1.00185	0.999184	1.00219	0.979936	0	0	0	0
AB040943	A_32_P867789	57642	collagen, type XX, alpha 1	COL20A1	8.11762	1.04765	0.999988	0.979178	0.95549	1.10993	0.103275	0	0	0	0
NM_024026	A_23_P117198	78988	mitochondrial ribosomal protein 63	MRP63	13.2788	0.971127	0.999988	1.0114	0.997995	0.921549	0.20369	0	0	0	0
NM_001004488	A_24_P52293	392138	olfactory receptor, family 2, subfamily A, member 25	OR2A25	7.05078	0.922477	0.999988	1.0228	0.903799	1.05701	0.401022	0	0	0	0
BC013418	A_23_P340909	221150	spindle and kinetochore associated complex subunit 3	SKA3	12.5954	0.945988	0.999988	0.969582	0.866939	0.925567	0.181459	0	0	0	0
NM_014251	A_32_P157402	10165	solute carrier family 25, member 13 (citrin)	SLC25A13	9.7437	0.846983	0.999988	1.00706	0.999184	0.956988	0.864546	0	0	0	0
NM_198468	A_24_P83678	253714	chromosome 6 open reading frame 167	C6orf167	10.2568	0.945706	0.999988	1.24205	0.310887	1.35458	0.00920821	0	0	0	1
NM_013342	A_23_P27573	29844	TCF3 (E2A) fusion partner (in childhood Leukemia)	TFPT	11.9942	1.07871	0.999988	1.00425	0.999184	1.08356	0.49409	0	0	0	0
AK001173	A_24_P316305	9716	aquarius homolog (mouse)	AQR	10.9532	0.94006	0.999988	1.02586	0.998933	0.832656	0.214699	0	0	0	0
NM_000021	A_23_P205686	5663	presenilin 1	PSEN1	10.5093	0.985739	0.999988	1.10397	0.574612	1.35594	0.00627177	0	0	0	1
BC008457	A_23_P95917	3107	major histocompatibility complex, class I, C	HLA-C	14.724	1.07031	0.999988	0.837462	0.523934	1.00492	0.9834	0	0	0	0
NM_001029	A_23_P139471	6231	ribosomal protein S26	RPS26	8.39061	1.02449	0.999988	1.08275	0.668757	0.938598	0.500841	0	0	0	0
NM_020414	A_24_P238878	57062	DEAD (Asp-Glu-Ala-Asp) box polypeptide 24	DDX24	11.7149	0.779556	0.999988	0.93594	0.973919	0.602776	0.0496204	0	0	0	-1
NM_000697	A_23_P152909	239	arachidonate 12-lipoxygenase	ALOX12	7.42006	1.00713	0.999988	1.03265	0.991061	0.789117	0.118086	0	0	0	0
X75917	A_23_P158461	5981	replication factor C (activator 1) 1, 145kDa	RFC1	7.18874	0.952998	0.999988	1.01912	0.998933	0.99617	0.977287	-1	0	0	0
AB067467	A_24_P85169	114781	BTB (POZ) domain containing 9	BTBD9	7.03009	1.01348	0.999988	1.03171	0.775884	0.918906	0.0649476	0	0	0	0
NM_014109	A_23_P216068	29028	ATPase family, AAA domain containing 2	ATAD2	11.7303	0.924949	0.999988	1.26058	0.490402	1.48296	0.0281059	0	0	0	1
NM_006891	A_23_P320705	1421	crystallin, gamma D	CRYGD	6.90107	0.971542	0.999988	0.953909	0.926439	1.21143	0.0108632	0	0	0	0
NM_002053	A_32_P107372	2633	guanylate binding protein 1, interferon-inducible, 67kDa	GBP1	7.03896	1.05922	0.97285	0.990211	0.98638	0.984256	0.68153	0	0	0	0
NM_173638	A_32_P171181	100132406	neuroblastoma breakpoint family, member 10	NBPF10	9.22256	0.883995	0.999988	0.831691	0.490402	0.793024	0.0844859	0	0	0	0
NM_030931	A_23_P6045	81623	defensin, beta 126	DEFB126	6.75341	0.984424	0.999988	1.02497	0.963922	0.868631	0.00952323	0	0	0	0
NM_002709	A_24_P405298	5500	protein phosphatase 1, catalytic subunit, beta isozyme	PPP1CB	11.3705	1.02576	0.999988	1.09142	0.491576	1.1902	0.0151725	0	0	0	0
NM_003194	A_23_P19313	6908	TATA box binding protein	TBP	11.2338	0.985372	0.999988	0.986191	0.977982	0.941528	0.270676	0	0	0	0
NM_004704	A_23_P6802	9136	ribosomal RNA processing 9, small subunit (SSU) processome component, homolog (yeast)	RRP9	12.9464	1.07293	0.999988	0.832132	0.579391	0.762251	0.0958969	0	0	0	0
NM_031216	A_23_P78311	81929	SEH1-like (S. cerevisiae)	SEH1L	12.4883	0.996704	0.999988	1.15302	0.34804	1.14249	0.0561215	0	0	0	0
NM_003185	A_23_P80062	6874	TAF4 RNA polymerase II, TATA box binding protein (TBP)-associated factor, 135kDa	TAF4	10.1451	0.963931	0.999988	1.04214	0.949156	0.98732	0.947268	0	0	0	0
NM_012322	A_23_P93750	23658	LSM5 homolog, U6 small nuclear RNA associated (S. cerevisiae)	LSM5	14.2108	1.00716	0.999988	1.06286	0.599562	1.08099	0.163182	0	0	0	0
NM_014049	A_24_P191656	28976	acyl-CoA dehydrogenase family, member 9	ACAD9	10.6596	1.04131	0.999988	0.861577	0.603223	0.981615	0.932095	0	0	0	0
NM_198216	A_23_P154675	6628	small nuclear ribonucleoprotein polypeptides B and B1	SNRPB	14.7983	1.02518	0.999988	0.930849	0.963855	1.16782	0.547262	0	0	0	0
AF318313	A_24_P923478	51426	polymerase (DNA directed) kappa	POLK	7.08742	1.00548	0.999988	0.998559	0.999586	1.01877	0.976346	-1	0	0	0
NM_052836	A_23_P307968	64072	cadherin-related 23	CDH23	6.97981	0.93159	0.919909	0.975125	0.873276	0.960299	0.278491	0	0	0	0
NM_198268	A_32_P231446	204851	homeodomain interacting protein kinase 1	HIPK1	11.9918	0.973346	0.999988	1.13282	0.536564	1.25555	0.032511	0	0	0	0
AA301508	A_24_P518298	4666	nascent polypeptide-associated complex alpha subunit	NACA	7.07712	0.98828	0.999988	1.35417	0.363146	0.695592	0.0267952	0	0	0	-1
NM_001487	A_23_P53298	2647	biogenesis of lysosomal organelles complex-1, subunit 1	BLOC1S1	11.2168	1.11052	0.999988	0.952919	0.94829	1.03076	0.873032	0	0	0	0
NM_000039	A_23_P203191	335	apolipoprotein A-I	APOA1	6.73921	1.00847	0.999988	0.994792	0.999184	1.37058	0.00509705	0	0	0	1
NM_144573	A_23_P200001	91624	nexilin (F actin binding protein)	NEXN	7.51175	1.00567	0.999988	0.986447	0.998933	1.09938	0.376844	0	0	0	0
NM_020630	A_24_P343695	5979	ret proto-oncogene	RET	6.83013	0.993002	0.999988	1.04067	0.938631	0.975505	0.86206	0	0	0	0
NM_014637	A_24_P346587	9650	mitochondrial fission regulator 1	MTFR1	11.0504	0.969952	0.999988	1.1187	0.490765	1.14022	0.105889	0	0	0	0
NM_144581	A_23_P14458	112849	chromosome 14 open reading frame 149	C14orf149	7.82104	0.938994	0.999988	1.01573	0.968006	0.984368	0.823454	0	0	0	0
U35612	A_23_P131887	6666	SRY (sex determining region Y)-box 12	SOX12	8.93649	1.34885	0.999988	0.861245	0.831013	0.891407	0.695149	0	0	0	0
NM_017993	A_23_P128574	55068	ecto-NOX disulfide-thiol exchanger 1	ENOX1	6.76039	1.01357	0.999988	1.03179	0.928712	0.979688	0.681587	0	0	0	0
AK057142	A_32_P86466	388325	chromosome 17 open reading frame 87	C17orf87	6.98217	1.01297	0.999988	1.0997	0.75484	1.23989	0.0109919	0	0	0	0
NM_001081550	A_24_P177353	57187	THO complex 2	THOC2	11.3893	0.908277	0.999988	1.1821	0.349593	1.15308	0.0790176	0	0	0	0
NM_002561	A_23_P433785	5026	purinergic receptor P2X, ligand-gated ion channel, 5	P2RX5	7.14242	1.1822	0.262478	1.03954	0.954683	0.949388	0.441696	0	0	0	0
AB061718	A_32_P516804	6638	small nuclear ribonucleoprotein polypeptide N	SNRPN	6.92891	1.07915	0.982203	0.960403	0.9373	0.883274	0.0437309	0	0	0	0
NM_152789	A_24_P158065	257415	family with sequence similarity 133, member B	FAM133B	12.8224	0.948083	0.999988	1.0869	0.534899	0.978511	0.796159	0	0	0	0
NM_001013839	A_23_P89163	23265	exocyst complex component 7	EXOC7	11.8633	1.06273	0.999988	0.919488	0.682655	0.938079	0.539715	0	0	0	0
NM_017957	A_24_P102343	55040	epsin 3	EPN3	7.78821	1.17426	0.999988	1.04063	0.998933	0.698236	0.0513749	0	0	0	0
NM_194283	A_24_P453740	134218	DnaJ (Hsp40) homolog, subfamily C, member 21	DNAJC21	8.5867	0.916486	0.999988	0.972158	0.943467	0.815031	0.0179201	0	0	0	0
NM_020230	A_23_P27493	56342	peter pan homolog (Drosophila)	PPAN	11.0643	1.06447	0.999988	0.894347	0.590331	0.888711	0.241695	0	0	0	0
NM_005253	A_23_P348121	2355	FOS-like antigen 2	FOSL2	9.3341	1.05423	0.999988	1.14322	0.379478	1.04399	0.608393	0	0	0	0
NM_199254	A_24_P118052	93492	transmembrane phosphoinositide 3-phosphatase and tensin homolog 2	TPTE2	6.86241	0.971981	0.999988	1.01305	0.998933	1.09273	0.0828193	0	0	0	0
AK095719	A_24_P51080	441094	hypothetical LOC441094	FLJ42709	6.72549	1.03337	0.999988	0.975507	0.972625	0.933532	0.170521	0	0	0	0
NM_004125	A_23_P112260	2790	guanine nucleotide binding protein (G protein), gamma 10	GNG10	12.4364	0.929746	0.999988	1.11073	0.523934	1.21255	0.0285761	0	0	0	0
NM_032306	A_24_P91472	84266	alkB, alkylation repair homolog 7 (E. coli)	ALKBH7	12.5443	1.11053	0.999988	0.980654	0.998933	1.05491	0.754344	0	0	0	0
NM_000612	A_23_P421379	3481	insulin-like growth factor 2 (somatomedin A)	IGF2	6.88329	1.04587	0.999988	0.975724	0.9939	0.776534	0.00574298	0	0	0	0
NM_001122	A_23_P134953	123	perilipin 2	PLIN2	10.741	0.991199	0.999988	1.04489	0.76222	1.12792	0.0552258	0	0	0	0
NM_005134	A_23_P15857	9989	protein phosphatase 4, regulatory subunit 1	PPP4R1	9.60455	1.01431	0.999988	0.802991	0.494087	0.972974	0.906833	0	0	0	0
NM_002945	A_23_P107073	6117	replication protein A1, 70kDa	RPA1	13.7198	0.954537	0.999988	1.10169	0.358563	1.08856	0.0799222	0	0	0	0
AK124072	A_32_P70468	11014	KDEL (Lys-Asp-Glu-Leu) endoplasmic reticulum protein retention receptor 2	KDELR2	11.4691	1.04566	0.999988	1.19418	0.303303	1.06304	0.458647	0	0	0	0
NM_001010862	A_24_P494454	169981	spindlin family, member 3	SPIN3	6.77709	0.994187	0.999988	1.02431	0.991729	0.818221	0.009317	0	0	0	0
NM_015044	A_24_P416257	23062	golgi-associated, gamma adaptin ear containing, ARF binding protein 2	GGA2	10.6985	1.13523	0.999988	1.03696	0.963249	1.04082	0.789028	0	0	0	0
Z74615	A_23_P207520	1277	collagen, type I, alpha 1	COL1A1	7.18429	0.93983	0.999988	1.00363	0.999184	0.865685	0.0232972	0	0	0	0
NM_020242	A_23_P80902	56992	kinesin family member 15	KIF15	12.1034	0.925351	0.999988	1.10015	0.618337	1.1127	0.184987	0	0	0	0
NM_001542	A_24_P182461	3321	immunoglobulin superfamily, member 3	IGSF3	6.75454	1.02102	0.999988	1.01197	0.998933	1.05309	0.235315	0	0	0	0
NM_015078	A_23_P432444	23101	MCF.2 cell line derived transforming sequence-like 2	MCF2L2	6.7702	1.04104	0.999988	1.05085	0.779198	1.05084	0.209872	0	0	0	0
NM_152361	A_23_P368259	126272	EP300 interacting inhibitor of differentiation 2B	EID2B	8.84332	0.966743	0.999988	1.088	0.866389	0.974395	0.911484	0	0	0	0
NM_145657	A_32_P470728	219409	GS homeobox 1	GSX1	7.4563	1.00299	0.999988	0.972579	0.761263	0.999201	0.99045	0	0	0	0
NM_017413	A_23_P113393	8862	apelin	APLN	7.16127	0.884212	0.89743	1.0654	0.723052	0.961092	0.555665	0	0	0	0
NM_021097	A_32_P147078	6546	solute carrier family 8 (sodium/calcium exchanger), member 1	SLC8A1	8.45145	0.999219	0.999988	1.17816	0.32763	1.15612	0.0576838	0	0	0	0
NM_004610	A_24_P75157	6953	t-complex 10 homolog (mouse)	TCP10	7.64711	0.983345	0.999988	1.02285	0.961767	0.994845	0.968171	0	0	0	0
NM_021784	A_24_P365515	3170	forkhead box A2	FOXA2	8.07781	0.936065	0.999988	0.828021	0.516624	0.749989	0.0539233	0	0	0	0
NM_001098	A_23_P305481	50	aconitase 2, mitochondrial	ACO2	13.3565	1.06274	0.999988	0.886972	0.850599	1.02363	0.945813	0	0	0	0
NM_002909	A_23_P90743	5967	regenerating islet-derived 1 alpha	REG1A	6.83303	1.0383	0.999988	1.00104	0.999184	1.19037	0.00747197	0	0	0	0
NM_001700	A_23_P153741	566	azurocidin 1	AZU1	9.4532	1.15608	0.999988	0.899321	0.883198	1.03671	0.907101	0	0	0	0
NM_006407	A_23_P166640	10550	ADP-ribosylation-like factor 6 interacting protein 5	ARL6IP5	12.3971	1.00066	0.999988	1.16176	0.457838	1.15514	0.146866	0	0	0	0
NM_052837	A_23_P97274	10067	secretory carrier membrane protein 3	SCAMP3	11.1827	1.14125	0.999988	0.921927	0.864034	0.974038	0.905585	0	0	0	0
NM_003338	A_24_P364025	7321	ubiquitin-conjugating enzyme E2D 1 (UBC4/5 homolog, yeast)	UBE2D1	10.6003	0.979412	0.999988	1.06941	0.970027	0.851714	0.535191	0	0	0	0
NM_004186	A_24_P300076	6405	sema domain, immunoglobulin domain (Ig), short basic domain, secreted, (semaphorin) 3F	SEMA3F	7.42775	0.971493	0.999988	0.931109	0.661539	0.951501	0.681422	0	0	0	0
AK055190	A_24_P940411	79742	chromosome X open reading frame 36	CXorf36	6.92431	1.01918	0.999988	1.14214	0.758874	0.999597	0.998044	-1	0	0	0
NM_003234	A_23_P212617	7037	transferrin receptor (p90, CD71)	TFRC	14.811	0.876064	0.999988	0.859487	0.559857	0.70296	0.0146626	0	0	0	-1
NM_145693	A_32_P52609	23175	lipin 1	LPIN1	12.1644	1.05016	0.999988	1.2196	0.407877	1.41679	0.0121782	0	0	0	1
NM_017577	A_23_P253012	54762	GRAM domain containing 1C	GRAMD1C	8.29534	0.925219	0.999988	1.10292	0.480566	1.02077	0.814309	0	0	0	0
NM_181078	A_24_P227927	50615	interleukin 21 receptor	IL21R	7.33715	0.994387	0.999988	0.97805	0.976129	0.954192	0.62635	0	0	0	0
NM_001077594	A_23_P105939	91828	chromosome 14 open reading frame 73	C14orf73	7.08183	0.975636	0.999988	0.945378	0.844661	1.02404	0.856511	0	0	0	0
NM_025069	A_24_P274928	80139	zinc finger protein 703	ZNF703	7.30632	1.03719	0.999988	1.00382	0.999184	0.344348	0.00558839	0	0	0	-1
NM_001146	A_23_P216023	284	angiopoietin 1	ANGPT1	10.3283	0.926168	0.999988	1.24207	0.336931	1.34424	0.011893	0	0	0	1
NM_022460	A_23_P165548	64342	HCLS1 binding protein 3	HS1BP3	8.47328	1.04847	0.999988	0.901463	0.623596	1.04395	0.722282	0	0	0	0
BQ009471	A_32_P93668	55819	ring finger protein 130	RNF130	7.18274	1.04606	0.999988	1.00644	0.998933	0.942337	0.403014	0	0	0	0
AJ245002	A_24_P750327	642131	similar to hCG1812074	LOC642131	6.87349	1.03646	0.999988	0.962729	0.93413	1.11935	0.046154	0	0	0	0
BC036197	A_24_P170970	403312	hypothetical protein LOC403312	MGC39545	6.87032	1.00858	0.999988	1.02396	0.957111	1.04485	0.587595	0	0	0	0
NM_000540	A_23_P78867	6261	ryanodine receptor 1 (skeletal)	RYR1	7.00308	1.04606	0.999988	1.02429	0.998933	1.06476	0.410443	0	0	0	0
NM_017949	A_24_P287974	404093	CUE domain containing 1	CUEDC1	8.55158	0.981432	0.999988	0.803944	0.395665	0.848017	0.189439	0	0	0	0
NM_152408	A_23_P413803	134359	POC5 centriolar protein homolog (Chlamydomonas)	POC5	10.0647	0.855271	0.51301	1.08712	0.572289	1.06009	0.441656	0	0	0	0
NM_178422	A_23_P410159	164091	progestin and adipoQ receptor family member VII	PAQR7	8.47578	1.0803	0.972388	1.07912	0.51587	1.07555	0.206774	0	0	0	0
AY358109	A_24_P931964	100128816	ACAH3104	LOC100128816	7.3103	1.02046	0.999988	1.07461	0.641423	0.988151	0.911621	0	0	0	0
NM_032849	A_23_P99515	84935	chromosome 13 open reading frame 33	C13orf33	7.22062	1.0599	0.999988	1.01027	0.979593	1.02279	0.622012	0	0	0	0
NM_003419	A_23_P39154	25850	zinc finger protein 345	ZNF345	7.33618	0.948648	0.999988	0.910484	0.678893	1.02037	0.876198	0	0	0	0
NM_020931	A_24_P101047	57691	KIAA1586	KIAA1586	8.37795	0.942767	0.999988	1.15461	0.328665	1.1543	0.0377423	0	0	0	0
NM_000413	A_23_P15542	3292	hydroxysteroid (17-beta) dehydrogenase 1	HSD17B1	8	0.985209	0.999988	0.975368	0.948326	0.834292	0.0208566	0	0	0	0
BC107050	A_23_P300087	83954	FKSG83	FKSG83	7.30164	0.987064	0.999988	1.01751	0.987336	0.934719	0.401206	0	0	0	0
NM_004732	A_23_P370454	9196	potassium voltage-gated channel, shaker-related subfamily, beta member 3	KCNAB3	7.33047	1.01765	0.999988	1.04204	0.816867	1.02517	0.759698	0	0	0	0
BF378976	A_32_P160186	1983	eukaryotic translation initiation factor 5	EIF5	11.2353	0.906074	0.999988	0.626645	0.403701	0.322517	0.00509705	0	0	0	-1
NM_138704	A_24_P124973	56160	necdin-like 2	NDNL2	9.22799	1.03677	0.999988	0.847637	0.447135	0.902265	0.351484	0	0	0	0
NM_014435	A_24_P354488	27163	N-acylethanolamine acid amidase	NAAA	10.6649	0.951139	0.999988	1.02308	0.940624	1.02041	0.79401	0	0	0	0
NM_004999	A_24_P283225	4646	myosin VI	MYO6	7.0183	1.01568	0.999988	0.992806	0.998933	1.07323	0.140359	0	0	0	0
NM_014900	A_23_P79289	22837	COBL-like 1	COBLL1	6.97902	0.985474	0.999988	1.00426	0.999184	0.461379	0.00509705	0	0	0	-1
NM_173519	A_24_P269551	157807	clavesin 1	CLVS1	6.93558	1.06543	0.999988	0.927594	0.766111	1.13907	0.0357274	0	0	0	0
NM_152453	A_23_P65857	145942	transmembrane and coiled-coil domains 5A	TMCO5A	7.09618	0.992911	0.999988	1.02985	0.710799	1.01217	0.846057	0	0	0	0
NM_145266	A_23_P360245	134492	NudC domain containing 2	NUDCD2	13.3997	0.98943	0.999988	1.04864	0.766324	0.99446	0.960413	0	0	0	0
NM_032827	A_23_P142878	84913	atonal homolog 8 (Drosophila)	ATOH8	7.38185	1.06165	0.999988	0.939903	0.588628	0.914531	0.157675	0	0	0	0
NM_012447	A_23_P145657	10734	stromal antigen 3	STAG3	9.575	0.989465	0.999988	1.11761	0.50085	0.996627	0.980612	0	0	0	0
NM_006691	A_23_P150457	10894	lymphatic vessel endothelial hyaluronan receptor 1	LYVE1	6.78646	0.995419	0.999988	0.963223	0.960701	1.14679	0.0456508	0	0	0	0
AB037728	A_24_P410536	23352	ubiquitin protein ligase E3 component n-recognin 4	UBR4	7.07409	0.999919	0.999988	1.04636	0.756751	0.985165	0.805958	0	0	0	0
NM_003290	A_32_P21993	7171	tropomyosin 4	TPM4	10.0039	0.906129	0.999988	0.912924	0.586857	0.884954	0.134716	0	0	0	0
NM_002524	A_23_P63190	4893	neuroblastoma RAS viral (v-ras) oncogene homolog	NRAS	10.7987	1.0428	0.999988	1.14131	0.454172	1.24642	0.0216675	0	0	0	0
NM_014961	A_24_P362979	22902	RUN and FYVE domain containing 3	RUFY3	7.61812	0.944522	0.999988	0.706384	0.447604	1.0978	0.733541	0	0	0	0
NM_018222	A_23_P47642	55742	parvin, alpha	PARVA	6.82062	1.07114	0.996719	1.03048	0.963405	1.17448	0.0116504	0	0	0	0
NM_002769	A_23_P380754	5644	protease, serine, 1 (trypsin 1)	PRSS1	7.01657	1.02056	0.999988	0.355194	0.0214226	1.11758	0.717452	0	0	-1	0
NM_006572	A_24_P941441	10672	guanine nucleotide binding protein (G protein), alpha 13	GNA13	12.4247	0.943022	0.999988	1.09472	0.620033	1.01755	0.888946	0	0	0	0
NM_000185	A_23_P6335	3053	serpin peptidase inhibitor, clade D (heparin cofactor), member 1	SERPIND1	6.82136	1.04138	0.999988	1.02265	0.981255	1.19133	0.00679127	0	0	0	0
AK000158	A_23_P163338	771	carbonic anhydrase XII	CA12	6.82831	0.989278	0.999988	0.994237	0.999184	1.24238	0.00578119	0	0	0	0
NM_022482	A_23_P433188	64412	GDNF-inducible zinc finger protein 1	GZF1	9.86623	0.930031	0.999988	0.859719	0.827715	0.645714	0.0843855	0	0	0	0
NM_181712	A_32_P51237	163782	KN motif and ankyrin repeat domains 4	KANK4	7.81118	0.982935	0.999988	0.987728	0.998933	0.878981	0.0992178	0	0	0	0
NM_017415	A_24_P374709	26249	kelch-like 3 (Drosophila)	KLHL3	6.87615	0.967806	0.999988	1.03297	0.955056	0.860178	0.0144883	0	0	0	0
NM_024616	A_24_P294343	79669	chromosome 3 open reading frame 52	C3orf52	7.18028	0.874496	0.999988	0.950888	0.998933	0.220038	0.00509705	0	0	0	-1
NM_004890	A_23_P218412	9552	sperm associated antigen 7	SPAG7	10.3628	0.985366	0.999988	1.03089	0.972295	1.22672	0.069866	0	0	0	0
NM_004169	A_23_P502654	6470	serine hydroxymethyltransferase 1 (soluble)	SHMT1	11.6246	0.95226	0.999988	0.907146	0.632384	0.912813	0.358182	0	0	0	0
AK129849	A_32_P135664	728769	hypothetical protein LOC728769	LOC728769	9.74727	1.071	0.999988	1.11665	0.701041	1.39817	0.0207908	0	0	0	1
NM_001012978	A_32_P69849	340542	brain expressed, X-linked 5	BEX5	6.80261	1.02385	0.999988	1.01439	0.998933	0.982877	0.775379	0	0	0	0
NM_001429	A_24_P7887	2033	E1A binding protein p300	EP300	7.96658	0.842511	0.999988	0.972011	0.998933	0.864603	0.409641	0	0	0	0
NM_021089	A_23_P130470	7554	zinc finger protein 8	ZNF8	7.0066	0.96829	0.999988	0.970251	0.96463	0.953812	0.274943	0	0	0	0
NM_000350	A_23_P160940	24	ATP-binding cassette, sub-family A (ABC1), member 4	ABCA4	6.73915	0.998368	0.999988	0.989036	0.998933	1.20623	0.00586482	0	0	0	0
NM_003811	A_23_P67224	8744	tumor necrosis factor (ligand) superfamily, member 9	TNFSF9	7.41045	1.02254	0.999988	1.03089	0.988217	0.858353	0.0550015	0	0	0	0
NM_004369	A_23_P131614	1293	collagen, type VI, alpha 3	COL6A3	8.93177	1.02155	0.999988	0.972892	0.780589	1.07555	0.0727384	0	0	0	0
NM_174917	A_23_P259797	197322	acyl-CoA synthetase family member 3	ACSF3	8.92726	1.07886	0.999988	0.840686	0.382639	0.919294	0.41102	0	0	0	0
NM_080669	A_24_P159548	113235	solute carrier family 46 (folate transporter), member 1	SLC46A1	8.82358	1.04454	0.999988	0.951326	0.879033	0.851959	0.102404	0	0	0	0
AW389914	A_32_P15829	6480	ST6 beta-galactosamide alpha-2,6-sialyltranferase 1	ST6GAL1	8.36434	1.11981	0.999988	0.981339	0.998933	0.768346	0.113494	0	0	0	0
NM_014023	A_23_P47073	22884	WD repeat domain 37	WDR37	10.9757	0.960686	0.999988	0.83943	0.472868	0.902568	0.410677	0	0	0	0
NM_022910	A_23_P140748	65009	NDRG family member 4	NDRG4	7.96715	0.951462	0.999988	1.02635	0.994199	1.06256	0.705014	0	0	0	0
NM_016562	A_23_P85240	51284	toll-like receptor 7	TLR7	6.94764	1.06189	0.999988	0.988152	0.998933	1.06806	0.279442	0	0	0	0
NM_138353	A_23_P50399	90379	DDB1 and CUL4 associated factor 15	DCAF15	9.12507	1.19849	0.999988	0.866141	0.743215	1.05093	0.84358	0	0	0	0
NM_001001415	A_32_P106944	353088	zinc finger protein 429	ZNF429	7.95	0.962835	0.999988	1.11913	0.572988	1.10229	0.325075	0	0	0	0
NM_020137	A_24_P45251	56850	GRIP1 associated protein 1	GRIPAP1	9.51266	1.08092	0.999988	0.835292	0.442356	0.89754	0.366894	0	0	0	0
NM_021994	A_24_P312210	11179	zinc finger protein 277	ZNF277	7.7008	0.952583	0.999988	0.969087	0.917158	1.10357	0.174161	0	0	0	0
NM_015693	A_32_P118372	27152	inturned planar cell polarity effector homolog (Drosophila)	INTU	6.89228	0.982019	0.999988	0.977531	0.987581	1.1609	0.0182643	0	0	0	0
NM_004269	A_23_P301877	9442	mediator complex subunit 27	MED27	9.79505	1.02044	0.999988	0.878167	0.380311	0.956614	0.585781	0	0	0	0
NM_152571	A_23_P331092	158055	chromosome 9 open reading frame 163	C9orf163	11.8361	1.0492	0.999988	0.986459	0.983959	1.00109	0.991527	0	0	0	0
NM_001006641	A_24_P355267	114789	solute carrier family 25 (mitochondrial carrier; phosphate carrier), member 25	SLC25A25	10.0529	1.07317	0.999988	1.35767	0.49956	1.53488	0.0643448	0	0	0	0
NM_203447	A_24_P331998	81704	dedicator of cytokinesis 8	DOCK8	7.64818	0.977253	0.999988	0.871154	0.242402	0.900583	0.116056	0	0	0	0
NM_007172	A_32_P121303	10762	nucleoporin 50kDa	NUP50	12.4349	0.997349	0.999988	1.11743	0.39641	1.07929	0.237546	0	0	0	0
NM_001002252	A_24_P287233	51329	ADP-ribosylation-like factor 6 interacting protein 4	ARL6IP4	15.6061	1.04522	0.999988	1.0015	0.999184	1.00829	0.933019	0	0	0	0
AK057518	A_32_P155169	100101467	zinc finger and SCAN domain containing 30	ZSCAN30	6.96578	1.03074	0.999988	0.997805	0.999184	1.03099	0.785809	0	0	0	0
NM_012420	A_24_P30194	24138	interferon-induced protein with tetratricopeptide repeats 5	IFIT5	7.76373	0.958498	0.999988	0.964886	0.94307	0.821145	0.0515296	0	0	0	0
NM_006066	A_24_P79755	10327	aldo-keto reductase family 1, member A1 (aldehyde reductase)	AKR1A1	12.2919	1.02691	0.999988	0.835192	0.364433	0.97431	0.830377	0	0	0	0
NM_207442	A_23_P406071	400223	chromosome 14 open reading frame 181	C14orf181	6.80986	0.969914	0.999988	1.06012	0.808829	1.15112	0.0144999	0	0	0	0
NM_001810	A_24_P213912	1059	centromere protein B, 80kDa	CENPB	8.16715	1.02815	0.999988	1.00895	0.998933	0.874335	0.127196	0	0	0	0
NM_000243	A_23_P140967	4210	Mediterranean fever	MEFV	8.69819	1.06566	0.999988	1.04675	0.79866	0.958717	0.583409	0	0	0	0
NM_058246	A_23_P385063	10049	DnaJ (Hsp40) homolog, subfamily B, member 6	DNAJB6	10.1328	1.03824	0.999988	0.88824	0.789693	0.74466	0.0953897	0	0	0	0
AF092095	A_24_P307580	10553	HIV-1 Tat interactive protein 2, 30kDa	HTATIP2	9.66382	1.00376	0.999988	1.11884	0.539511	1.16169	0.0979899	0	0	0	0
BM968705	A_32_P193908	6386	syndecan binding protein (syntenin)	SDCBP	7.66361	0.8703	0.999988	0.874359	0.570258	0.819319	0.0873736	0	0	0	0
NM_001001481	A_23_P71433	55284	ubiquitin-conjugating enzyme E2W (putative)	UBE2W	10.8151	0.991247	0.999988	1.30262	0.374021	1.42524	0.0252097	0	0	0	1
AB051487	A_23_P353905	80824	dual specificity phosphatase 16	DUSP16	9.03722	1.0206	0.999988	1.13184	0.467724	1.11826	0.18129	0	0	0	0
NM_015554	A_23_P151870	26035	glucuronic acid epimerase	GLCE	7.66272	0.94816	0.999988	1.25178	0.782174	0.96807	0.95166	0	0	0	0
NM_014636	A_32_P221991	9649	Ral GEF with PH domain and SH3 binding motif 1	RALGPS1	7.33993	1.00061	0.999988	1.01061	0.9939	1.1136	0.0542332	0	0	0	0
NM_003973	A_23_P18292	9045	ribosomal protein L14	RPL14	15.9152	1.02987	0.999988	0.928774	0.657872	1.0003	0.99808	0	0	0	0
NM_024746	A_23_P86064	79802	HHIP-like 2	HHIPL2	7.03642	1.00626	0.999988	1.00581	0.999184	0.977281	0.825577	-1	0	0	0
BC034822	A_32_P141445	414927	SPR pseudogene	MGC34796	8.51687	1.0182	0.999988	0.976846	0.885991	0.98924	0.866377	0	0	0	0
AU145408	A_24_P784478	65056	GC-rich promoter binding protein 1	GPBP1	6.86394	0.996287	0.999988	0.98488	0.998933	1.17028	0.0168683	0	0	0	0
NM_153631	A_23_P111571	3200	homeobox A3	HOXA3	15.8185	1.05795	0.999988	0.931068	0.638253	0.976505	0.7933	0	0	0	0
NM_003348	A_32_P11499	7334	ubiquitin-conjugating enzyme E2N (UBC13 homolog, yeast)	UBE2N	13.9044	0.979597	0.999988	1.08283	0.492277	1.03587	0.581067	0	0	0	0
NM_006536	A_23_P397248	9635	chloride channel accessory 2	CLCA2	6.72432	0.992719	0.999988	1.01774	0.987551	1.01452	0.793953	0	0	0	0
NM_001875	A_23_P5300	1373	carbamoyl-phosphate synthase 1, mitochondrial	CPS1	8.14787	0.980616	0.999988	0.916023	0.475877	0.966297	0.612649	0	0	0	0
NM_001409	A_24_P926960	1953	multiple EGF-like-domains 6	MEGF6	6.83949	0.969387	0.999988	1.06526	0.747834	1.01361	0.825315	0	0	0	0
AF343666	A_24_P395415	3493	immunoglobulin heavy constant alpha 1	IGHA1	7.17989	1.01465	0.999988	1.03497	0.644174	1.03342	0.289723	0	0	0	0
NM_005020	A_24_P206328	5137	phosphodiesterase 1C, calmodulin-dependent 70kDa	PDE1C	7.31274	0.961788	0.999988	1.01643	0.998933	0.706751	0.0413718	0	0	0	-1
NM_002885	A_24_P36890	5909	RAP1 GTPase activating protein	RAP1GAP	6.82622	0.991951	0.999988	0.970879	0.92778	1.05172	0.207108	0	0	0	0
NM_033386	A_23_P68922	85377	MICAL-like 1	MICALL1	7.7024	1.03221	0.999988	0.93337	0.802641	1.05201	0.679737	0	0	0	0
AW612629	A_24_P465481	9064	mitogen-activated protein kinase kinase kinase 6	MAP3K6	7.04818	0.973909	0.999988	0.980972	0.997639	1.14059	0.0132647	0	0	0	0
NM_018186	A_23_P11862	55732	chromosome 1 open reading frame 112	C1orf112	11.8833	0.996151	0.999988	1.03386	0.789753	1.082	0.110818	0	0	0	0
BC033025	A_23_P322845	84513	phosphatidic acid phosphatase type 2 domain containing 1B	PPAPDC1B	9.86088	0.949943	0.999988	0.956915	0.859437	0.899433	0.188532	0	0	0	0
NM_014849	A_24_P131236	9900	synaptic vesicle glycoprotein 2A	SV2A	6.85661	0.992304	0.999988	0.941141	0.883584	1.21767	0.0116814	0	0	0	0
NM_004584	A_24_P21715	5883	RAD9 homolog A (S. pombe)	RAD9A	10.7275	1.08657	0.999988	0.960501	0.982028	1.18416	0.311063	0	0	0	0
NM_014393	A_23_P33154	27067	staufen, RNA binding protein, homolog 2 (Drosophila)	STAU2	9.61885	0.907712	0.999988	1.18926	0.379325	1.33433	0.0112055	0	0	0	1
NM_022073	A_23_P360379	112399	egl nine homolog 3 (C. elegans)	EGLN3	6.79507	1.02102	0.999988	0.924311	0.842548	1.18991	0.0309206	0	0	0	0
NM_153603	A_23_P329361	91949	component of oligomeric golgi complex 7	COG7	9.69527	1.02932	0.999988	0.878489	0.415718	0.896545	0.16593	0	0	0	0
BC047605	A_32_P211117	401021	hypothetical LOC401021	LOC401021	6.78261	0.978984	0.999988	1.04186	0.885682	1.03118	0.399345	0	0	0	0
NM_014910	A_24_P185484	22847	zinc finger protein 507	ZNF507	8.64714	0.877945	0.942843	0.878509	0.486562	0.86788	0.12447	0	0	0	0
BC036359	A_32_P138628	284933	hypothetical protein LOC284933	LOC284933	6.98608	1.00497	0.999988	1.0038	0.999184	1.20223	0.013666	0	0	0	0
NM_004339	A_23_P109345	754	pituitary tumor-transforming 1 interacting protein	PTTG1IP	13.8152	0.94108	0.999988	1.14585	0.372423	1.23125	0.0142511	0	0	0	0
NM_000267	A_24_P1919	4763	neurofibromin 1	NF1	7.27408	0.999421	0.999988	1.07931	0.639214	1.19495	0.0893518	0	0	0	0
BC030778	A_24_P922367	26751	SH3 domain containing, Ysc84-like 1 (S. cerevisiae)	SH3YL1	6.9912	0.954356	0.999988	1.05237	0.704692	0.834654	0.0116504	0	0	0	0
NM_152618	A_32_P235796	166379	Bardet-Biedl syndrome 12	BBS12	7.29556	0.931766	0.999988	1.00399	0.999184	1.08756	0.155074	0	0	0	0
NM_021259	A_23_P140907	58986	transmembrane protein 8A	TMEM8A	8.72537	1.06771	0.999988	0.949102	0.798824	1.00958	0.9396	0	0	0	0
NM_002226	A_23_P106024	3714	jagged 2	JAG2	6.8161	1.05859	0.999988	0.980067	0.997639	1.09698	0.0629962	0	0	0	0
NM_021571	A_23_P86975	59082	caspase recruitment domain family, member 18	CARD18	6.76012	1.05505	0.999988	0.972504	0.955056	0.967626	0.511825	0	0	0	0
AK074449	A_32_P627	51616	TAF9B RNA polymerase II, TATA box binding protein (TBP)-associated factor, 31kDa	TAF9B	11.204	1.04128	0.999988	1.06164	0.631758	0.943741	0.338679	0	0	0	0
NM_014153	A_23_P26336	29066	zinc finger CCCH-type containing 7A	ZC3H7A	11.9293	0.968851	0.999988	1.13882	0.497195	1.38231	0.0110079	0	0	0	1
NM_021959	A_24_P363315	6992	protein phosphatase 1, regulatory (inhibitor) subunit 11	PPP1R11	12.3753	1.13315	0.933762	0.923245	0.666135	0.888269	0.173445	0	0	0	0
NM_152338	A_23_P49145	653808	zymogen granule protein 16 homolog (rat)	ZG16	6.84596	1.01604	0.999988	1.00113	0.999184	1.11457	0.0382601	0	0	0	0
NM_017506	A_23_P16630	26659	olfactory receptor, family 7, subfamily A, member 5	OR7A5	6.84877	0.958531	0.999988	1.00109	0.999184	0.920945	0.106518	0	0	0	0
NM_002625	A_24_P203106	5207	6-phosphofructo-2-kinase/fructose-2,6-biphosphatase 1	PFKFB1	7.07535	0.955711	0.999988	0.966945	0.753339	0.962618	0.513831	0	0	0	0
NM_001008224	A_24_P290585	55075	uveal autoantigen with coiled-coil domains and ankyrin repeats	UACA	7.7808	0.838326	0.783933	0.932108	0.762426	0.819308	0.0496387	0	0	0	0
NM_016263	A_24_P944291	51343	fizzy/cell division cycle 20 related 1 (Drosophila)	FZR1	8.03781	0.965774	0.999988	0.989613	0.994906	0.943444	0.302309	0	0	0	0
NM_005782	A_23_P152984	10189	THO complex 4	THOC4	13.9459	1.05088	0.999988	1.03019	0.93328	1.16302	0.0544564	0	0	0	0
NM_004455	A_23_P62999	2134	exostoses (multiple)-like 1	EXTL1	6.90056	0.982882	0.999988	1.01808	0.998933	1.01977	0.789521	0	0	0	0
NM_153487	A_24_P314640	266727	MAM domain containing glycosylphosphatidylinositol anchor 1	MDGA1	7.58317	0.987563	0.999988	0.958347	0.698249	0.989552	0.882759	0	0	0	0
NM_018374	A_32_P353072	54664	transmembrane protein 106B	TMEM106B	10.0862	0.873298	0.862006	1.12457	0.482042	0.996024	0.977467	0	0	0	0
NM_015161	A_23_P118150	23204	ADP-ribosylation factor-like 6 interacting protein 1	ARL6IP1	11.5075	0.91493	0.999988	0.998013	0.999184	1.10661	0.185048	0	0	0	0
NM_175871	A_23_P353085	126074	chromosome 19 open reading frame 39	C19orf39	11.029	1.05798	0.999988	0.90606	0.731777	0.857601	0.222955	0	0	0	0
XR_019449	A_24_P315444	644422	splicing factor, arginine/serine-rich 6 pseudogene	LOC644422	8.35845	1.06016	0.999988	0.947768	0.837514	0.826027	0.0452425	0	0	0	0
NM_138386	A_23_P58298	92345	nuclear assembly factor 1 homolog (S. cerevisiae)	NAF1	8.13795	1.07261	0.999988	0.989245	0.998933	0.942987	0.466986	0	0	0	0
AF086102	A_24_P401656	10465	peptidylprolyl isomerase H (cyclophilin H)	PPIH	8.5567	0.940623	0.999988	0.97572	0.945636	0.999392	0.996528	0	0	0	0
NM_153426	A_23_P167367	5308	paired-like homeodomain 2	PITX2	6.77495	1.20118	0.999988	0.983291	0.998933	1.25365	0.0264561	0	0	0	0
NM_025230	A_23_P117424	80344	DDB1 and CUL4 associated factor 11	DCAF11	10.9453	1.04861	0.999988	0.866424	0.53009	0.939854	0.627957	0	0	0	0
NM_138771	A_23_P168592	90693	coiled-coil domain containing 126	CCDC126	8.45963	0.968154	0.999988	1.12	0.364433	1.14132	0.0360584	0	0	0	0
NM_032663	A_24_P87114	84749	ubiquitin specific peptidase 30	USP30	7.4377	1.02192	0.999988	0.826269	0.482042	1.06981	0.661277	0	0	0	0
NM_001076786	A_23_P203283	79832	glutamine and serine rich 1	QSER1	8.96892	0.976298	0.999988	1.14211	0.482042	1.114	0.248771	0	0	0	0
NM_145232	A_23_P303329	90353	cytosolic thiouridylase subunit 1 homolog (S. pombe)	CTU1	8.05591	1.09459	0.999988	0.862676	0.629716	0.892588	0.462655	0	0	0	0
NM_018475	A_24_P43391	55858	transmembrane protein 165	TMEM165	10.9585	0.945206	0.999988	1.20076	0.34804	1.24394	0.021915	0	0	0	0
AW950828	A_32_P14253	4915	neurotrophic tyrosine kinase, receptor, type 2	NTRK2	6.98896	1.04052	0.999988	1.01786	0.998933	0.557887	0.00509705	0	0	0	-1
NM_001038706	A_23_P322013	439941	chromosome 8 open reading frame 54	C8orf54	7.47784	0.997645	0.999988	1.02782	0.998933	0.847738	0.592415	0	0	0	0
NM_004208	A_23_P72537	9131	apoptosis-inducing factor, mitochondrion-associated, 1	AIFM1	14.3515	0.981945	0.999988	1.06844	0.890748	1.00163	0.995231	0	0	0	0
NM_001621	A_23_P215566	196	aryl hydrocarbon receptor	AHR	12.9048	0.960952	0.999988	1.08297	0.378544	1.10354	0.0364431	0	0	0	0
NM_033184	A_24_P125977	85294	keratin associated protein 2-4	KRTAP2-4	11.292	1.12292	0.999988	0.968213	0.961767	0.932613	0.534349	0	0	0	0
NM_006074	A_24_P172481	10346	tripartite motif-containing 22	TRIM22	9.08187	0.921784	0.999988	1.05569	0.717418	1.09909	0.158206	0	0	0	0
NM_004959	A_23_P216915	2516	nuclear receptor subfamily 5, group A, member 1	NR5A1	7.09889	0.969826	0.999988	1.06936	0.998933	0.396513	0.00509705	0	0	0	-1
NM_001004063	A_23_P2973	79544	olfactory receptor, family 4, subfamily K, member 1	OR4K1	6.89925	0.965176	0.999988	0.965754	0.965318	0.853365	0.0248054	0	0	0	0
NM_006147	A_23_P748	3664	interferon regulatory factor 6	IRF6	6.81695	1.00392	0.999988	1.01825	0.985495	0.914875	0.0477057	0	0	0	0
NM_004091	A_23_P408955	1870	E2F transcription factor 2	E2F2	13.8669	1.03716	0.999988	1.34193	0.485606	1.63486	0.0289803	0	0	0	1
NM_021619	A_23_P43317	59335	PR domain containing 12	PRDM12	7.89488	0.922529	0.999988	0.821305	0.555501	0.724718	0.0859744	0	0	0	0
AY629351	A_24_P248863	29063	zinc finger, CCHC domain containing 4	ZCCHC4	9.42149	0.991561	0.999988	1.02269	0.974472	0.904786	0.236545	0	0	0	0
NM_002383	A_23_P33436	4150	MYC-associated zinc finger protein (purine-binding transcription factor)	MAZ	8.65654	1.19728	0.999988	0.801822	0.597731	1.05634	0.837126	0	0	0	0
NM_198489	A_24_P636332	338657	coiled-coil domain containing 84	CCDC84	12.5162	0.976139	0.999988	1.0684	0.628313	1.03729	0.616859	0	0	0	0
NM_014485	A_23_P10506	27306	hematopoietic prostaglandin D synthase	HPGDS	6.90947	0.983715	0.999988	1.00393	0.999184	1.17962	0.0188557	0	0	0	0
NM_003145	A_23_P126474	6746	signal sequence receptor, beta (translocon-associated protein beta)	SSR2	15.5731	0.993546	0.999988	1.05508	0.721148	1.02428	0.774952	0	0	0	0
NM_005620	A_23_P126593	6282	S100 calcium binding protein A11	S100A11	11.7955	1.14556	0.999988	0.912421	0.820966	0.928944	0.666981	0	0	0	0
NM_018097	A_23_P129301	55142	HAUS augmin-like complex, subunit 2	HAUS2	11.779	1.01588	0.999988	1.12439	0.364566	1.21941	0.00883071	0	0	0	0
NM_021147	A_23_P92860	10309	cyclin O	CCNO	7.93999	0.94317	0.999988	0.904196	0.662792	0.812904	0.0639727	0	0	0	0
NM_001031711	A_24_P89257	57222	endoplasmic reticulum-golgi intermediate compartment (ERGIC) 1	ERGIC1	8.44824	1.05	0.999988	0.953966	0.904974	1.08859	0.432799	0	0	0	0
NM_001868	A_23_P168357	1357	carboxypeptidase A1 (pancreatic)	CPA1	6.90431	1.05558	0.999988	1.04726	0.90786	1.09523	0.110875	0	0	0	0
NM_019120	A_23_P41599	56128	protocadherin beta 8	PCDHB8	7.41719	1.03393	0.999988	1.00204	0.999184	1.04212	0.584158	0	0	0	0
NM_182612	A_23_P359904	347862	Parkinson disease 7 domain containing 1	PDDC1	14.3446	1.04664	0.999988	1.14014	0.574668	1.23978	0.0658336	0	0	0	0
NM_032627	A_24_P159916	170463	single stranded DNA binding protein 4	SSBP4	11.0583	1.14781	0.999988	0.776403	0.423404	0.899727	0.534611	0	0	0	0
NM_030782	A_23_P110504	81037	CLPTM1-like	CLPTM1L	13.4901	1.03217	0.999988	0.865402	0.613564	0.999877	0.999471	0	0	0	0
NM_006461	A_23_P89509	10615	sperm associated antigen 5	SPAG5	14.2658	0.956489	0.999988	1.05518	0.880039	1.16509	0.146234	0	0	0	0
NM_016093	A_32_P205553	51121	ribosomal protein L26-like 1	RPL26L1	13.0742	1.01417	0.999988	1.02849	0.871799	0.891183	0.0414466	0	0	0	0
BC037882	A_24_P588471	100287426	hypothetical protein LOC100287426	LOC100287426	7.07782	1.04136	0.999988	0.964095	0.716217	0.970078	0.714671	0	0	0	0
NM_032752	A_24_P376787	84838	zinc finger protein 496	ZNF496	8.12273	1.0627	0.999988	0.987118	0.991786	0.995022	0.962909	0	0	0	0
NM_006571	A_24_P278008	10671	dynactin 6	DCTN6	10.8434	1.01443	0.999988	1.12549	0.502481	1.19551	0.0511297	0	0	0	0
NM_032545	A_23_P5679	55997	cripto, FRL-1, cryptic family 1	CFC1	7.10669	1.01485	0.999988	1.04972	0.81213	1.05447	0.383665	0	0	0	0
NM_152513	A_23_P211561	150365	meiosis inhibitor 1	MEI1	8.91481	0.991139	0.999988	0.972397	0.973919	0.841943	0.100857	0	0	0	0
NM_182487	A_24_P100856	169611	olfactomedin-like 2A	OLFML2A	7.11372	1.12867	0.862006	0.984577	0.971093	1.08969	0.12354	0	0	0	0
NM_001016	A_23_P82128	6206	ribosomal protein S12	RPS12	15.8262	0.980661	0.999988	0.978794	0.987581	0.975577	0.847514	0	0	0	0
NM_006504	A_23_P138495	5791	protein tyrosine phosphatase, receptor type, E	PTPRE	10.5062	0.941952	0.999988	1.20255	0.475877	1.41869	0.0152042	0	0	0	1
NM_005567	A_23_P15357	3959	lectin, galactoside-binding, soluble, 3 binding protein	LGALS3BP	10.0837	1.1376	0.78616	1.02169	0.96463	0.931493	0.330746	0	0	0	0
NM_024557	A_24_P35537	79608	resistance to inhibitors of cholinesterase 3 homolog (C. elegans)	RIC3	6.90587	0.980279	0.999988	1.01046	0.998933	0.990215	0.8646	0	0	0	0
NM_014465	A_23_P302470	27284	sulfotransferase family, cytosolic, 1B, member 1	SULT1B1	7.0756	1.04455	0.999988	1.0327	0.778983	1.05478	0.249756	0	0	0	0
NM_139171	A_23_P378427	147323	StAR-related lipid transfer (START) domain containing 6	STARD6	7.11456	0.956662	0.934818	1.03184	0.696015	1.01848	0.539101	0	0	0	0
NM_022768	A_23_P34877	64783	RNA binding motif protein 15	RBM15	9.38802	1.0321	0.999988	0.890457	0.572355	0.951966	0.670833	0	0	0	0
NM_207332	A_23_P368366	157697	glutamate-rich 1	ERICH1	9.93811	0.957064	0.999988	0.969266	0.941107	0.790314	0.014132	0	0	0	0
AK125038	A_32_P167471	79789	calmin (calponin-like, transmembrane)	CLMN	7.17166	0.991559	0.999988	1.00567	0.998933	1.07755	0.463892	0	0	0	0
AK095258	A_23_P11025	7739	zinc finger protein 185 (LIM domain)	ZNF185	10.2258	1.04675	0.999988	1.04716	0.980252	0.96488	0.891694	0	0	0	0
AK097804	A_23_P303548	140688	chromosome 20 open reading frame 112	C20orf112	7.09008	1.01244	0.999988	1.12991	0.39638	0.937857	0.380499	0	0	0	0
NM_018486	A_24_P254965	55869	histone deacetylase 8	HDAC8	10.1213	1.00023	0.999988	1.05089	0.857633	1.08672	0.371515	0	0	0	0
NM_004691	A_23_P54636	9114	ATPase, H+ transporting, lysosomal 38kDa, V0 subunit d1	ATP6V0D1	11.7808	1.09621	0.999988	0.885695	0.671581	1.00894	0.970373	0	0	0	0
NM_152588	A_23_P382705	160335	transmembrane and tetratricopeptide repeat containing 2	TMTC2	9.66016	1.00124	0.999988	1.17415	0.395665	1.04135	0.713985	0	0	0	0
NM_044472	A_23_P300056	998	cell division cycle 42 (GTP binding protein, 25kDa)	CDC42	8.84475	1.05243	0.999988	1.07961	0.583124	1.00464	0.96951	0	0	0	0
NM_001050	A_23_P38630	6752	somatostatin receptor 2	SSTR2	6.95119	0.891265	0.649263	1.12729	0.35058	1.00167	0.985924	0	0	0	0
NM_194314	A_24_P221660	360023	zinc finger and BTB domain containing 41	ZBTB41	6.68178	0.981556	0.999988	1.06264	0.941855	1.16458	0.0391728	0	0	0	0
NM_001008392	A_23_P212436	10217	CTD (carboxy-terminal domain, RNA polymerase II, polypeptide A) small phosphatase-like	CTDSPL	9.23461	0.984908	0.999988	0.893793	0.535414	1.02586	0.827662	0	0	0	0
NM_001017991	A_23_P171270	474381	H2A histone family, member B2	H2AFB2	7.60532	1.04275	0.999988	1.09626	0.578183	1.08422	0.322628	0	0	0	0
NM_024297	A_23_P38482	79142	PHD finger protein 23	PHF23	11.5806	1.08366	0.999988	1.04023	0.964309	1.06248	0.69292	0	0	0	0
NM_002946	A_23_P86133	6118	replication protein A2, 32kDa	RPA2	14.1421	0.969402	0.999988	1.09296	0.629082	1.17298	0.0743741	0	0	0	0
NM_012340	A_23_P91278	4773	nuclear factor of activated T-cells, cytoplasmic, calcineurin-dependent 2	NFATC2	7.04333	0.997692	0.999988	1.02558	0.966302	0.943221	0.219392	0	0	0	0
NM_024940	A_23_P60089	80005	dedicator of cytokinesis 5	DOCK5	7.0501	0.987333	0.999988	1.07418	0.398386	0.950282	0.222351	0	0	0	0
NM_001317	A_23_P381351	1442	chorionic somatomammotropin hormone 1 (placental lactogen)	CSH1	7.29555	1.00575	0.999988	1.01174	0.998933	1.04841	0.660587	0	0	0	0
BC001879	A_24_P914362	10690	fucosyltransferase 9 (alpha (1,3) fucosyltransferase)	FUT9	6.93	0.985991	0.999988	0.969255	0.998351	1.06751	0.547221	-1	0	0	0
NM_032718	A_23_P154158	84804	major facilitator superfamily domain containing 9	MFSD9	8.56012	0.986877	0.999988	0.91386	0.699959	1.03775	0.7829	0	0	0	0
AY358209	A_24_P932875	389102	hypothetical LOC389102	YPLR6490	6.69498	1.02615	0.999988	1.0591	0.845299	1.12493	0.0434402	0	0	0	0
NM_001780	A_24_P270144	967	CD63 molecule	CD63	14.2486	0.999613	0.999988	1.00298	0.999184	1.07753	0.16276	0	0	0	0
NM_005132	A_24_P344087	9985	REC8 homolog (yeast)	REC8	7.80542	1.05603	0.999988	0.958961	0.893055	0.847967	0.0639645	0	0	0	0
NM_005389	A_24_P283320	5110	protein-L-isoaspartate (D-aspartate) O-methyltransferase	PCMT1	12.3878	0.985819	0.999988	1.05505	0.873714	1.25973	0.0355375	0	0	0	0
NM_000582	A_23_P7313	6696	secreted phosphoprotein 1	SPP1	7.42596	0.842995	0.89743	1.13963	0.566919	1.00842	0.956966	0	0	0	0
NM_006256	A_24_P387869	5586	protein kinase N2	PKN2	9.07749	0.868203	0.897152	1.13162	0.498327	1.13153	0.170645	0	0	0	0
NM_013249	A_23_P127840	7761	zinc finger protein 214	ZNF214	6.84737	0.972127	0.999988	0.974333	0.987551	1.25105	0.00674204	0	0	0	0
NM_182485	A_32_P225355	132864	cytoplasmic polyadenylation element binding protein 2	CPEB2	7.65087	0.956378	0.999988	1.16886	0.358563	1.30812	0.00667367	0	0	0	1
NM_000529	A_23_P38649	4158	melanocortin 2 receptor (adrenocorticotropic hormone)	MC2R	7.13962	0.967647	0.999988	1.0037	0.99897	0.998925	0.996181	0	0	0	0
BG259864	A_24_P930597	1642	damage-specific DNA binding protein 1, 127kDa	DDB1	14.0737	0.974291	0.999988	1.08763	0.638308	1.02442	0.827108	0	0	0	0
NM_021933	A_23_P114649	60672	migration and invasion inhibitory protein	MIIP	10.5722	1.09953	0.999988	0.796989	0.364433	0.883288	0.288874	0	0	0	0
NM_015259	A_23_P317667	23308	inducible T-cell co-stimulator ligand	ICOSLG	7.15291	0.994725	0.999988	1.02773	0.987009	1.27828	0.00509705	0	0	0	0
NM_014331	A_32_P165477	23657	solute carrier family 7, (cationic amino acid transporter, y+ system) member 11	SLC7A11	8.22384	1.0051	0.999988	0.895327	0.804217	0.667184	0.0278392	0	0	0	-1
AK094296	A_24_P397903	51101	family with sequence similarity 164, member A	FAM164A	6.8004	1.0006	0.999988	0.986337	0.998933	1.10371	0.0705705	0	0	0	0
NM_020727	A_24_P339869	49854	zinc finger protein 295	ZNF295	10.0968	0.943475	0.999988	0.9674	0.993675	0.890647	0.511781	0	0	0	0
NM_013391	A_23_P257803	29958	dimethylglycine dehydrogenase	DMGDH	7.20199	0.95285	0.999988	1.00626	0.998933	0.95434	0.20295	0	0	0	0
NM_000427	A_23_P34452	4014	loricrin	LOR	6.77545	0.987639	0.999988	0.981908	0.994906	0.937886	0.236315	0	0	0	0
NM_001040440	A_23_P92765	153733	coiled-coil domain containing 112	CCDC112	9.00788	0.926184	0.999988	1.18534	0.500322	1.12733	0.35224	0	0	0	0
NM_018084	A_23_P28664	55704	coiled-coil domain containing 88A	CCDC88A	9.95528	0.822336	0.88088	0.945387	0.90041	0.912249	0.472675	0	0	0	0
NM_005356	A_23_P103361	3932	lymphocyte-specific protein tyrosine kinase	LCK	7.12746	1.00088	0.999988	0.923314	0.460551	1.09921	0.031267	0	0	0	0
NM_001237	A_23_P58321	890	cyclin A2	CCNA2	11.7129	0.95616	0.999988	0.840475	0.472805	1.04114	0.787336	0	0	0	0
NM_080876	A_24_P911860	142679	dual specificity phosphatase 19	DUSP19	7.00969	1.00113	0.999988	1.01868	0.944027	0.934901	0.116836	0	0	0	0
NM_000367	A_23_P214108	7172	thiopurine S-methyltransferase	TPMT	9.23981	0.956485	0.999988	1.08877	0.534434	1.10072	0.154849	0	0	0	0
NM_017776	A_24_P168822	55634	zinc finger family member 673	ZNF673	8.6622	0.946618	0.999988	1.0502	0.755083	1.01125	0.909025	0	0	0	0
AA495894	A_32_P193166	5260	phosphorylase kinase, gamma 1 (muscle)	PHKG1	8.07478	0.986452	0.999988	1.02567	0.945636	1.10034	0.174125	0	0	0	0
NM_015329	A_32_P8365	23383	KIAA0892	KIAA0892	10.7321	0.896648	0.999988	0.952192	0.930864	0.934818	0.62751	0	0	0	0
NM_018171	A_23_P105747	55198	adaptor protein, phosphotyrosine interaction, PH domain and leucine zipper containing 2	APPL2	8.70701	0.919466	0.999988	0.917104	0.684031	0.951864	0.665944	0	0	0	0
NM_203347	A_23_P71778	389812	lipocalin 15	LCN15	7.78812	1.01231	0.999988	0.959384	0.850403	1.10095	0.189371	0	0	0	0
BE703537	A_32_P104300	55322	chromosome 5 open reading frame 22	C5orf22	7.92812	0.959441	0.999988	0.996231	0.999184	1.05745	0.556542	0	0	0	0
NM_002106	A_23_P133146	3015	H2A histone family, member Z	H2AFZ	15.4167	0.990134	0.999988	1.04844	0.781154	1.08724	0.221985	0	0	0	0
NM_153812	A_32_P58425	148479	PHD finger protein 13	PHF13	11.7034	1.08964	0.999988	1.11884	0.526056	1.33588	0.00787804	0	0	0	1
NM_016322	A_23_P216984	51552	RAB14, member RAS oncogene family	RAB14	12.0258	0.979984	0.999988	1.12386	0.403701	1.19624	0.0201751	0	0	0	0
NM_003730	A_24_P289471	8635	ribonuclease T2	RNASET2	12.149	1.02108	0.999988	0.881431	0.614765	1.06588	0.641501	0	0	0	0
BC008246	A_24_P916494	27068	pyrophosphatase (inorganic) 2	PPA2	7.60177	1.01637	0.999988	0.948777	0.852156	0.835927	0.216586	0	0	0	0
NM_000518	A_23_P203558	3043	hemoglobin, beta	HBB	7.06992	1.02156	0.999988	1.10169	0.991018	0.32978	0.00509705	0	0	0	-1
NM_139021	A_24_P89835	225689	mitogen-activated protein kinase 15	MAPK15	7.19075	1.04952	0.999988	1.00056	0.999184	1.04618	0.442308	0	0	0	0
NM_001356	A_23_P125656	1654	DEAD (Asp-Glu-Ala-Asp) box polypeptide 3, X-linked	DDX3X	13.4647	0.953984	0.999988	1.19744	0.364433	1.27259	0.0205713	0	0	0	0
NM_020159	A_23_P213255	56916	SWI/SNF-related, matrix-associated actin-dependent regulator of chromatin, subfamily a, containing DEAD/H box 1	SMARCAD1	11.0722	0.878241	0.263824	1.01323	0.975247	0.917146	0.0881019	0	0	0	0
NM_153334	A_24_P108738	91179	scavenger receptor class F, member 2	SCARF2	11.7318	1.10992	0.945326	0.965284	0.897803	0.91509	0.233699	0	0	0	0
NM_001251	A_23_P15394	968	CD68 molecule	CD68	8.12002	1.07353	0.999988	0.944885	0.753339	0.936145	0.408761	0	0	0	0
NM_004122	A_23_P109864	2693	growth hormone secretagogue receptor	GHSR	8.93813	1.02681	0.999988	0.979911	0.928712	0.982734	0.780679	0	0	0	0
NM_002490	A_23_P91769	4700	NADH dehydrogenase (ubiquinone) 1 alpha subcomplex, 6, 14kDa	NDUFA6	15.3783	1.00923	0.999988	1.07809	0.769247	1.03914	0.771148	0	0	0	0
NM_022903	A_23_P61524	64925	coiled-coil domain containing 71	CCDC71	8.39811	1.02845	0.999988	0.798606	0.482042	0.850884	0.310406	0	0	0	0
NR_002734	A_23_P60016	26255	pituitary tumor-transforming 3 (pseudogene)	PTTG3P	9.99556	1.15701	0.999988	1.0062	0.999184	1.19899	0.181105	0	0	0	0
NM_020859	A_23_P58117	57619	shroom family member 3	SHROOM3	8.67961	0.914239	0.999988	0.91119	0.933436	0.640609	0.0670408	0	0	0	0
NM_020374	A_23_P25433	57102	chromosome 12 open reading frame 4	C12orf4	9.43555	0.965632	0.999988	0.980458	0.912766	0.86685	0.00893322	0	0	0	0
NM_004105	A_23_P501007	2202	EGF-containing fibulin-like extracellular matrix protein 1	EFEMP1	6.68613	0.983391	0.999988	1.09169	0.653522	0.953396	0.36583	0	0	0	0
NM_005924	A_24_P106624	4223	mesenchyme homeobox 2	MEOX2	6.80908	1.00509	0.999988	1.0033	0.999184	1.13088	0.0777845	0	0	0	0
NM_024563	A_23_P58676	79614	chromosome 5 open reading frame 23	C5orf23	7.27517	0.980113	0.999988	0.954681	0.884825	0.912291	0.181184	0	0	0	0
NM_000190	A_23_P98431	3145	hydroxymethylbilane synthase	HMBS	13.7222	0.959888	0.999988	1.00474	0.999184	0.876931	0.33095	0	0	0	0
NM_020370	A_23_P25155	53831	G protein-coupled receptor 84	GPR84	7.94521	0.986747	0.999988	0.919529	0.753191	0.798608	0.0553326	0	0	0	0
NM_003323	A_23_P55961	7288	tubby like protein 2	TULP2	7.0771	2.87184	0.0297252	0.960135	0.998933	1.05728	0.826465	0	1	0	0
NM_003170	A_23_P141479	6830	suppressor of Ty 6 homolog (S. cerevisiae)	SUPT6H	11.0246	1.14158	0.999988	0.905137	0.835967	0.981673	0.945813	0	0	0	0
NM_022908	A_23_P44836	64943	5'-nucleotidase domain containing 2	NT5DC2	6.9206	1.04496	0.999988	1.03812	0.890748	1.03399	0.456597	0	0	0	0
NM_181790	A_23_P49559	350383	G protein-coupled receptor 142	GPR142	7.57176	0.996183	0.999988	1.1022	0.647885	0.910925	0.506831	0	0	0	0
AK093982	A_32_P204330	163486	DENN/MADD domain containing 1B	DENND1B	9.86592	0.915017	0.999988	1.25287	0.122925	1.19742	0.0288308	0	0	0	0
NM_001014990	A_23_P122233	29093	mitochondrial ribosomal protein L22	MRPL22	13.2882	0.977548	0.999988	0.978406	0.910252	0.961872	0.453845	0	0	0	0
BC048794	A_24_P601576	399491	GPS, PLAT and transmembrane domain-containing protein	LOC399491	9.28936	1.06643	0.999988	1.01234	0.993914	1.09816	0.136933	0	0	0	0
NM_015355	A_23_P100883	23512	suppressor of zeste 12 homolog (Drosophila)	SUZ12	13.5946	0.865384	0.787727	1.08142	0.647816	1.07249	0.403861	0	0	0	0
NM_001803	A_23_P85800	1043	CD52 molecule	CD52	7.42739	1.05071	0.999988	1.04892	0.678339	0.975415	0.69297	0	0	0	0
NM_012201	A_23_P140916	2734	golgi glycoprotein 1	GLG1	11.4292	0.96985	0.999988	0.879796	0.423643	0.974223	0.79527	0	0	0	0
NM_012262	A_24_P242361	9653	heparan sulfate 2-O-sulfotransferase 1	HS2ST1	9.96421	0.991048	0.999988	1.14574	0.259145	1.10805	0.0756222	0	0	0	0
NM_007315	A_23_P56630	6772	signal transducer and activator of transcription 1, 91kDa	STAT1	9.31195	0.927632	0.999988	1.07737	0.681668	1.17831	0.0601903	0	0	0	0
NM_018993	A_24_P305570	54453	Ras and Rab interactor 2	RIN2	6.87851	1.03863	0.999988	0.9878	0.998933	0.909523	0.0546624	0	0	0	0
NM_178123	A_23_P367610	91404	SEC14 and spectrin domains 1	SESTD1	8.31722	0.929539	0.999988	1.05185	0.840035	1.13096	0.152944	0	0	0	0
NM_014316	A_23_P38085	23589	calcium regulated heat stable protein 1, 24kDa	CARHSP1	11.3424	1.10685	0.999988	1.01283	0.998933	1.12826	0.178094	0	0	0	0
NM_020466	A_23_P42042	57226	LYR motif containing 2	LYRM2	11.1743	0.970067	0.999988	1.08846	0.656233	1.10708	0.261677	0	0	0	0
AK023683	A_24_P140481	9662	centrosomal protein 135kDa	CEP135	6.58272	1.03943	0.999988	0.993466	0.999184	1.26969	0.00674706	0	0	0	0
NM_030785	A_23_P67411	81492	radial spoke head 6 homolog A (Chlamydomonas)	RSPH6A	8.45855	1.05615	0.862006	1.04633	0.486503	0.964412	0.262568	0	0	0	0
NM_000966	A_23_P117125	5916	retinoic acid receptor, gamma	RARG	7.7126	1.08759	0.999988	1.04551	0.800805	1.0429	0.576711	0	0	0	0
BC002644	A_24_P709536	79150	hypothetical LOC79150	MGC4859	6.79257	1.06579	0.999988	1.06716	0.771884	1.20241	0.00597381	0	0	0	0
NM_024519	A_32_P230868	79567	family with sequence similarity 65, member A	FAM65A	10.8414	1.06915	0.999988	0.917372	0.644091	0.923619	0.381213	0	0	0	0
AK093036	A_23_P208198	84765	zinc finger protein 577	ZNF577	7.59516	0.974666	0.999988	0.973018	0.928712	0.914327	0.182729	0	0	0	0
NM_014228	A_23_P343766	6534	solute carrier family 6 (neurotransmitter transporter, L-proline), member 7	SLC6A7	7.00074	0.968793	0.999988	1.09425	0.279769	0.968799	0.336827	0	0	0	0
NM_019015	A_32_P54442	54480	chondroitin polymerizing factor 2	CHPF2	13.1455	1.02856	0.999988	1.10464	0.609676	1.10085	0.310733	0	0	0	0
AF268194	A_24_P922793	79718	transducin (beta)-like 1 X-linked receptor 1	TBL1XR1	7.09098	1.04478	0.999988	0.773949	0.0693693	0.978334	0.832826	0	0	0	0
AB040885	A_23_P385529	55718	polymerase (RNA) III (DNA directed) polypeptide E (80kD)	POLR3E	7.31644	1.12989	0.373679	0.932767	0.498807	1.01978	0.854215	0	0	0	0
NM_080875	A_24_P259328	142678	mindbomb homolog 2 (Drosophila)	MIB2	8.53351	1.05178	0.999988	0.892395	0.591064	0.957316	0.72395	0	0	0	0
NM_007127	A_24_P68214	7429	villin 1	VIL1	6.78904	0.942764	0.999988	1.01935	0.993789	0.993275	0.935621	0	0	0	0
NM_001039590	A_23_P217409	8239	ubiquitin specific peptidase 9, X-linked	USP9X	13.1435	0.893663	0.999988	1.01247	0.998933	0.976846	0.896425	0	0	0	0
NM_138385	A_23_P354175	92305	transmembrane protein 129	TMEM129	11.5764	1.00971	0.999988	0.961243	0.946892	0.859882	0.173091	0	0	0	0
NM_153361	A_23_P254863	167359	serine/threonine-protein kinase NIM1	MGC42105	6.74288	0.930859	0.999988	0.959985	0.964368	0.898042	0.15173	0	0	0	0
NM_130781	A_24_P52111	53917	RAB24, member RAS oncogene family	RAB24	10.5013	1.03719	0.999988	0.97572	0.988974	1.12823	0.289821	0	0	0	0
AL096727	A_23_P166154	728882	family with sequence similarity 182, member B	FAM182B	6.98447	1.02333	0.999988	0.977039	0.899124	1.04505	0.245788	0	0	0	0
NM_018147	A_23_P253932	55179	Fas apoptotic inhibitory molecule	FAIM	6.90284	1.01675	0.999988	1.02029	0.969786	1.02432	0.5836	0	0	0	0
NM_001048	A_23_P252817	6750	somatostatin	SST	6.58598	1.00113	0.999988	1.04251	0.961767	1.09227	0.231056	0	0	0	0
NM_002086	A_24_P407717	2885	growth factor receptor-bound protein 2	GRB2	11.6094	1.06012	0.999988	0.905473	0.788969	1.13449	0.407168	0	0	0	0
NM_031954	A_23_P162540	83892	potassium channel tetramerisation domain containing 10	KCTD10	10.1046	0.999758	0.999988	1.13158	0.453731	1.12644	0.143973	0	0	0	0
NM_005401	A_23_P149111	5784	protein tyrosine phosphatase, non-receptor type 14	PTPN14	7.04468	1.09227	0.999988	0.999147	0.999203	1.17482	0.0499213	0	0	0	0
NM_000575	A_23_P72096	3552	interleukin 1, alpha	IL1A	7.09031	0.961622	0.999988	1.05552	0.985523	1.10684	0.456473	-1	0	0	0
NM_199040	A_23_P2366	11163	nudix (nucleoside diphosphate linked moiety X)-type motif 4	NUDT4	11.2694	1.00226	0.999988	1.13991	0.0693693	1.20567	0.00509705	0	0	0	0
AK094520	A_24_P246091	283011	tigger transposable element derived 2 pseudogene	FLJ37201	6.74394	1.0174	0.999988	0.965016	0.961891	0.975855	0.664489	0	0	0	0
CD630738	A_32_P221832	7520	X-ray repair complementing defective repair in Chinese hamster cells 5 (double-strand-break rejoining)	XRCC5	7.54834	0.994443	0.999988	1.03146	0.904799	0.954074	0.521168	0	0	0	0
NM_001008237	A_23_P119857	130502	tetratricopeptide repeat domain 32	TTC32	10.3826	0.994141	0.999988	1.01653	0.998933	0.930426	0.643018	0	0	0	0
NM_014930	A_23_P169233	22869	zinc finger protein 510	ZNF510	7.2439	1.03081	0.999988	0.990602	0.994806	1.03006	0.714643	0	0	0	0
NM_078628	A_23_P353514	10943	male-specific lethal 3 homolog (Drosophila)	MSL3	7.39787	0.991754	0.999988	1.16481	0.420524	1.18935	0.0704006	0	0	0	0
NM_031938	A_23_P116187	83875	beta-carotene oxygenase 2	BCO2	8.71605	0.950066	0.999988	1.00836	0.998933	0.967182	0.53467	0	0	0	0
NM_022337	A_23_P161563	23682	RAB38, member RAS oncogene family	RAB38	8.63492	0.949088	0.999988	1.01834	0.994906	1.20812	0.0592888	0	0	0	0
NM_022779	A_23_P60405	64794	DEAD (Asp-Glu-Ala-Asp) box polypeptide 31	DDX31	8.50607	0.985443	0.999988	0.923308	0.650288	0.910622	0.262431	0	0	0	0
NM_013242	A_23_P3514	29105	chromosome 16 open reading frame 80	C16orf80	12.5294	1.06053	0.999988	1.14147	0.678893	1.31098	0.075399	0	0	0	0
NM_144625	A_23_P399116	128025	WD repeat domain 64	WDR64	6.93518	0.810948	0.999988	0.95382	0.975303	0.794311	0.0314967	0	0	0	0
NM_002444	A_23_P73593	4478	moesin	MSN	13.6188	1.15279	0.999988	0.82125	0.482042	0.90415	0.498009	0	0	0	0
NM_017617	A_23_P60387	4851	notch 1	NOTCH1	7.74604	1.06177	0.999988	0.918265	0.482042	0.909712	0.159678	0	0	0	0
NM_017602	A_32_P169574	55593	OTU domain containing 5	OTUD5	9.23922	1.03045	0.999988	1.14829	0.798353	1.10278	0.689812	0	0	0	0
NM_024632	A_23_P368101	79685	SAP30-like	SAP30L	11.1001	1.08629	0.999988	1.06218	0.687259	1.18907	0.0225777	0	0	0	0
NM_005867	A_23_P40455	10281	Down syndrome critical region gene 4	DSCR4	7.03184	0.991681	0.999988	0.972038	0.987736	1.32908	0.00509705	0	0	0	1
NM_003923	A_23_P82959	8928	forkhead box H1	FOXH1	8.17073	0.997077	0.999988	1.01298	0.992735	0.915148	0.157705	0	0	0	0
NM_016066	A_23_P160503	51022	glutaredoxin 2	GLRX2	11.8038	1.03668	0.999988	0.947831	0.966302	0.762964	0.136753	0	0	0	0
NM_015667	A_23_P435874	642265	family with sequence similarity 75, member A2	FAM75A2	7.16381	1.02465	0.999988	0.473876	0.0214226	0.967035	0.950775	0	0	-1	0
NM_173847	A_23_P317244	124912	sperm acrosome associated 3	SPACA3	7.80623	1.05246	0.999988	1.0452	0.81697	1.02555	0.775706	0	0	0	0
NM_020199	A_23_P81650	56951	chromosome 5 open reading frame 15	C5orf15	12.0176	0.973356	0.999988	1.07159	0.379189	1.11804	0.0124151	0	0	0	0
NM_005453	A_23_P111188	9278	zinc finger and BTB domain containing 22	ZBTB22	7.77585	1.04504	0.999988	0.969239	0.938832	0.995562	0.972021	0	0	0	0
NM_014783	A_24_P296254	9824	Rho GTPase activating protein 11A	ARHGAP11A	9.61364	0.872272	0.862006	1.07129	0.696015	0.975472	0.811622	0	0	0	0
NM_020405	A_32_P208823	57125	plexin domain containing 1	PLXDC1	7.10694	0.966566	0.999988	1.08548	0.659232	1.01567	0.809272	0	0	0	0
NM_173510	A_24_P23190	150275	coiled-coil domain containing 117	CCDC117	8.03311	1.05488	0.999988	1.00131	0.999184	0.897603	0.181444	0	0	0	0
NM_024527	A_23_P50857	79575	abhydrolase domain containing 8	ABHD8	8.23722	0.967406	0.999988	1.04384	0.961767	1.09009	0.569145	0	0	0	0
NM_002530	A_23_P88538	4916	neurotrophic tyrosine kinase, receptor, type 3	NTRK3	7.33757	0.987301	0.999988	1.00044	0.999586	0.99567	0.982741	0	0	0	0
NM_175885	A_32_P137391	220382	family with sequence similarity 181, member B	FAM181B	7.97814	1.02657	0.999988	1.00603	0.999184	1.04788	0.736272	0	0	0	0
AW298233	A_32_P137745	1977	eukaryotic translation initiation factor 4E	EIF4E	8.74102	0.954182	0.999988	0.56172	0.0693693	1.00984	0.985646	0	0	0	0
NM_152496	A_23_P391228	149175	mannosidase, endo-alpha-like	MANEAL	11.6587	1.00879	0.999988	1.03199	0.960048	0.969905	0.807648	0	0	0	0
NM_018034	A_23_P30474	55100	WD repeat domain 70	WDR70	11.7525	0.937588	0.999988	1.03483	0.980934	0.832432	0.18446	0	0	0	0
NM_019063	A_24_P273413	27436	echinoderm microtubule associated protein like 4	EML4	11.9809	0.845038	0.999988	1.00488	0.999184	0.701504	0.0688303	0	0	0	0
NM_138370	A_32_P112493	91461	protein kinase domain containing, cytoplasmic homolog (mouse)	PKDCC	7.2143	0.981973	0.999988	1.07124	0.554435	0.941347	0.204083	0	0	0	0
NM_006413	A_23_P138453	10556	ribonuclease P/MRP 30kDa subunit	RPP30	9.40272	0.973468	0.999988	1.11715	0.496246	1.10794	0.203819	0	0	0	0
NM_021070	A_24_P298360	4054	latent transforming growth factor beta binding protein 3	LTBP3	7.4067	1.09116	0.999988	1.02378	0.967725	1.04504	0.68133	0	0	0	0
NM_007283	A_24_P226008	11343	monoglyceride lipase	MGLL	12.0501	1.05109	0.999988	0.995547	0.998933	1.01024	0.920794	0	0	0	0
NM_006875	A_24_P379104	11040	pim-2 oncogene	PIM2	10.2696	1.11508	0.999988	0.99295	0.999184	1.52013	0.0264561	0	0	0	1
NM_012482	A_23_P311087	23528	zinc finger protein 281	ZNF281	11.2855	0.855932	0.999988	1.0905	0.889366	1.11691	0.570602	0	0	0	0
NM_004512	A_23_P83277	3590	interleukin 11 receptor, alpha	IL11RA	8.74131	1.06518	0.999988	0.963566	0.960962	0.867879	0.224549	0	0	0	0
NM_016400	A_23_P117683	25764	chromosome 15 open reading frame 63	C15orf63	14.6948	0.966457	0.999988	1.04759	0.961043	0.863843	0.328413	0	0	0	0
NM_007155	A_23_P134419	7784	zona pellucida glycoprotein 3 (sperm receptor)	ZP3	8.77889	1.09115	0.999988	0.880678	0.557448	1.07252	0.544814	0	0	0	0
NM_176887	A_23_P376114	259292	taste receptor, type 2, member 46	TAS2R46	6.96475	1.02152	0.999988	1.02917	0.980252	1.06086	0.150808	0	0	0	0
NM_017516	A_24_P50028	54734	RAB39, member RAS oncogene family	RAB39	7.38288	0.971982	0.999988	0.969961	0.791148	0.927812	0.0999738	0	0	0	0
BC088374	A_23_P4101	55073	leucine rich repeat containing 37, member A4 (pseudogene)	LRRC37A4	8.57608	0.911354	0.999988	0.904202	0.804877	0.915202	0.611589	0	0	0	0
NM_016463	A_23_P399001	51523	CXXC finger 5	CXXC5	10.1943	0.991573	0.999988	0.912309	0.836749	0.717097	0.041964	0	0	0	-1
NM_002978	A_23_P46412	6339	sodium channel, nonvoltage-gated 1, delta	SCNN1D	8.12385	0.908636	0.999988	0.860389	0.793626	0.987145	0.957665	0	0	0	0
NM_017656	A_24_P348208	54811	zinc finger protein 562	ZNF562	8.76404	0.968521	0.999988	0.948705	0.90873	0.82024	0.0949801	0	0	0	0
BC011369	A_24_P150676	51693	trafficking protein particle complex 2-like	TRAPPC2L	8.27697	1.06444	0.999988	0.932458	0.809048	1.00599	0.974699	0	0	0	0
NM_004651	A_23_P171366	8237	ubiquitin specific peptidase 11	USP11	10.8933	1.00267	0.999988	0.865735	0.447135	0.818672	0.0429047	0	0	0	0
NM_022782	A_24_P398500	10198	M-phase phosphoprotein 9	MPHOSPH9	8.98688	0.893708	0.929967	1.13789	0.408002	1.15029	0.0777535	0	0	0	0
NM_007068	A_23_P361381	11144	DMC1 dosage suppressor of mck1 homolog, meiosis-specific homologous recombination (yeast)	DMC1	7.35768	0.945769	0.999988	0.962804	0.748434	1.01992	0.75089	0	0	0	0
NM_001010984	A_23_P433791	83932	chromosome 1 open reading frame 124	C1orf124	9.18946	0.922586	0.999988	1.16467	0.426646	1.16198	0.117063	0	0	0	0
NM_000478	A_23_P97046	249	alkaline phosphatase, liver/bone/kidney	ALPL	6.9354	0.988926	0.999988	0.972403	0.956932	1.08691	0.0843808	0	0	0	0
NM_001017970	A_32_P143377	161291	transmembrane protein 30B	TMEM30B	8.29449	1.05153	0.999988	0.983265	0.943467	1.03736	0.451123	0	0	0	0
NM_017567	A_23_P154208	55577	N-acetylglucosamine kinase	NAGK	10.5931	1.02162	0.999988	0.81327	0.370335	0.853142	0.153958	0	0	0	0
NM_020750	A_23_P256855	57510	exportin 5	XPO5	11.5283	0.991447	0.999988	0.972763	0.967725	1.05533	0.615147	0	0	0	0
NM_006732	A_23_P429998	2354	FBJ murine osteosarcoma viral oncogene homolog B	FOSB	7.53224	1.11929	0.999988	0.933923	0.762426	0.882829	0.186538	0	0	0	0
NM_005379	A_23_P162288	4640	myosin IA	MYO1A	7.65193	1.00949	0.999988	1.00333	0.998933	0.958347	0.37024	0	0	0	0
NM_001008397	A_23_P122052	493869	glutathione peroxidase 8 (putative)	GPX8	6.96154	0.977299	0.999988	1.02984	0.997639	0.968142	0.698397	-1	0	0	0
NM_000602	A_24_P158089	5054	serpin peptidase inhibitor, clade E (nexin, plasminogen activator inhibitor type 1), member 1	SERPINE1	7.3821	0.974326	0.999988	0.894366	0.336931	1.0991	0.0743741	0	0	0	0
NM_030650	A_32_P31771	80856	KIAA1715	KIAA1715	8.64649	0.942655	0.999988	1.14144	0.481917	1.2042	0.0515459	0	0	0	0
NM_003475	A_23_P52589	8045	Ras association (RalGDS/AF-6) domain family (N-terminal) member 7	RASSF7	10.8643	1.05859	0.999988	1.10673	0.52549	1.24686	0.0145147	0	0	0	0
NR_002796	A_23_P316812	246182	aldo-keto reductase family 7, member A3 (aflatoxin aldehyde reductase) pseudogene	AFARP1	9.43328	1.09306	0.999988	0.900979	0.605472	0.983558	0.907409	0	0	0	0
NM_005557	A_24_P392991	3868	keratin 16	KRT16	7.04023	1.0573	0.999988	0.984847	0.998933	0.987106	0.858861	0	0	0	0
NM_015679	A_23_P169428	26995	TruB pseudouridine (psi) synthase homolog 2 (E. coli)	TRUB2	11.8988	1.06883	0.999988	0.872595	0.515955	0.814059	0.0552258	0	0	0	0
NM_145203	A_24_P338788	122011	casein kinase 1, alpha 1-like	CSNK1A1L	10.7869	0.953573	0.999988	1.16318	0.321811	1.07957	0.259514	0	0	0	0
NM_001013736	A_32_P158417	442444	family with sequence similarity 47, member C	FAM47C	8.93347	1.05591	0.999988	1.03442	0.85723	0.970994	0.681165	0	0	0	0
NR_002776	A_24_P117301	114044	MCM3AP antisense RNA (non-protein coding)	MCM3APAS	10.8156	0.971736	0.999988	1.00827	0.999184	0.787753	0.097998	0	0	0	0
NM_019048	A_23_P91001	54529	asparagine synthetase domain containing 1	ASNSD1	11.9657	0.947667	0.999988	1.01842	0.977744	0.956341	0.569677	0	0	0	0
NM_003514	A_32_P221799	8336	histone cluster 1, H2am	HIST1H2AM	11.9164	1.11079	0.999988	1.27812	0.57024	1.29269	0.22118	0	0	0	0
NM_018292	A_23_P82181	55278	glutaminyl-tRNA synthase (glutamine-hydrolyzing)-like 1	QRSL1	11.5882	0.913153	0.849379	0.978997	0.928712	1.00624	0.941553	0	0	0	0
NM_002216	A_23_P202053	3698	inter-alpha (globulin) inhibitor H2	ITIH2	6.98721	1.03062	0.999988	1.00854	0.998933	1.25497	0.00893322	0	0	0	0
NM_016044	A_32_P81357	51011	fumarylacetoacetate hydrolase domain containing 2A	FAHD2A	11.7012	1.0325	0.999988	0.917138	0.500675	0.931662	0.272253	0	0	0	0
NM_017901	A_24_P309645	53373	two pore segment channel 1	TPCN1	8.62496	0.937073	0.999988	0.892651	0.492277	0.871218	0.0958185	0	0	0	0
NM_004639	A_23_P111141	7917	HLA-B associated transcript 3	BAT3	13.3748	1.0659	0.999988	0.890205	0.632022	0.983076	0.922559	0	0	0	0
NM_002641	A_24_P288754	5277	phosphatidylinositol glycan anchor biosynthesis, class A	PIGA	10.7716	1.03299	0.999988	1.1901	0.443137	1.12648	0.295861	0	0	0	0
AI492422	A_32_P174805	54886	lipid phosphate phosphatase-related protein type 1	LPPR1	6.96268	1.06522	0.977718	1.04871	0.857851	1.02328	0.680985	0	0	0	0
NM_002487	A_23_P106405	4692	necdin homolog (mouse)	NDN	6.83912	0.992869	0.999988	1.03062	0.942289	0.999167	0.99166	0	0	0	0
NM_138797	A_23_P120921	129138	ankyrin repeat domain 54	ANKRD54	9.70954	1.0971	0.999988	0.9829	0.987632	1.18863	0.0360584	0	0	0	0
NM_019591	A_24_P21831	7574	zinc finger protein 26	ZNF26	9.77202	0.973496	0.999988	0.938266	0.657578	0.959807	0.588101	0	0	0	0
THC2494257	A_24_P764690	124411	zinc finger protein 720	ZNF720	7.09665	0.802484	0.0818452	1.03067	0.982945	1.08059	0.269706	0	0	0	0
NM_021998	A_23_P217297	7552	zinc finger protein 711	ZNF711	6.98651	0.936407	0.999988	0.963381	0.972625	1.28397	0.00785401	0	0	0	0
NM_001003927	A_23_P78092	2123	ecotropic viral integration site 2A	EVI2A	10.2414	0.935234	0.999988	1.3297	0.567633	1.58416	0.0643448	0	0	0	0
NM_000589	A_23_P213706	3565	interleukin 4	IL4	6.63894	1.03106	0.999988	0.955686	0.947067	1.19293	0.0227699	0	0	0	0
NM_016293	A_23_P162386	51411	bridging integrator 2	BIN2	10.9823	0.989142	0.999988	0.951239	0.567633	1.03403	0.455673	0	0	0	0
NM_021110	A_24_P254789	7373	collagen, type XIV, alpha 1	COL14A1	6.81182	1.03384	0.999988	1.00906	0.998933	1.20573	0.0150406	0	0	0	0
NM_014956	A_24_P389843	22897	centrosomal protein 164kDa	CEP164	7.6202	1.01055	0.999988	0.963695	0.809176	0.942631	0.476802	0	0	0	0
NM_001286	A_23_P200361	1185	chloride channel 6	CLCN6	7.36886	0.986319	0.999988	0.984994	0.954175	0.973622	0.593418	0	0	0	0
AB210045	A_24_P93948	3798	kinesin family member 5A	KIF5A	6.92032	0.952809	0.999988	1.0237	0.998933	1.04017	0.724344	-1	0	0	0
NM_014470	A_23_P53370	27289	Rho family GTPase 1	RND1	7.11396	1.0457	0.999988	0.96521	0.892316	1.06005	0.303822	0	0	0	0
NM_032430	A_23_P89973	84446	BR serine/threonine kinase 1	BRSK1	6.9814	0.964015	0.999988	0.994285	0.999184	1.112	0.0489023	0	0	0	0
NM_004064	A_24_P81841	1027	cyclin-dependent kinase inhibitor 1B (p27, Kip1)	CDKN1B	11.7341	1.0571	0.999988	1.11445	0.667129	1.09074	0.495935	0	0	0	0
NM_012434	A_23_P110896	26503	solute carrier family 17 (anion/sugar transporter), member 5	SLC17A5	8.79764	0.94613	0.999988	1.04213	0.988125	1.24446	0.241443	0	0	0	0
NM_139247	A_23_P381261	196883	adenylate cyclase 4	ADCY4	8.74615	1.00776	0.999988	0.994623	0.998933	0.989424	0.865304	0	0	0	0
NM_019891	A_23_P347618	56605	ERO1-like beta (S. cerevisiae)	ERO1LB	7.0411	1.04313	0.999988	1.09014	0.751193	1.16942	0.0253591	0	0	0	0
NM_021127	A_23_P207999	5366	phorbol-12-myristate-13-acetate-induced protein 1	PMAIP1	10.3305	0.844461	0.999988	1.10064	0.785056	1.14678	0.338167	0	0	0	0
NM_000903	A_23_P206661	1728	NAD(P)H dehydrogenase, quinone 1	NQO1	7.69176	0.783192	0.999988	0.998874	0.999586	1.02086	0.974913	0	0	0	0
NM_001446	A_23_P134139	2173	fatty acid binding protein 7, brain	FABP7	6.9481	1.03582	0.999988	0.986996	0.998933	1.02086	0.683534	0	0	0	0
NM_002737	A_23_P55099	5578	protein kinase C, alpha	PRKCA	6.93132	0.968143	0.999988	1.02305	0.980928	1.17466	0.00920821	0	0	0	0
NM_021096	A_24_P945096	8911	calcium channel, voltage-dependent, T type, alpha 1I subunit	CACNA1I	6.91473	1.07806	0.889059	0.910407	0.590331	1.03633	0.47743	0	0	0	0
NM_001066	A_24_P54174	7133	tumor necrosis factor receptor superfamily, member 1B	TNFRSF1B	8.02443	1.02812	0.999988	0.895576	0.472636	0.991497	0.944125	0	0	0	0
NM_207117	A_23_P106258	283600	solute carrier family 25, member 47	SLC25A47	7.66161	0.989305	0.999988	1.03725	0.766111	0.980798	0.756971	0	0	0	0
NM_015528	A_24_P344295	26001	ring finger protein 167	RNF167	8.29367	1.10099	0.999988	0.893542	0.798014	1.05463	0.806922	0	0	0	0
BG993059	A_32_P232327	100288598	hypothetical protein LOC100288598	LOC100288598	6.93876	1.03458	0.999988	1.04051	0.716217	1.01456	0.820421	0	0	0	0
NM_032777	A_23_P43283	25960	G protein-coupled receptor 124	GPR124	9.69663	1.06944	0.999988	0.861603	0.420147	0.881738	0.167897	0	0	0	0
NM_032121	A_24_P485219	84061	magnesium transporter 1	MAGT1	9.59864	0.714449	0.856641	0.899948	0.864448	0.867609	0.563336	0	0	0	0
NM_001391	A_24_P36229	1837	dystrobrevin, alpha	DTNA	6.89053	1.04126	0.999988	1.01881	0.985291	1.05682	0.210143	0	0	0	0
NM_139175	A_23_P42963	168433	ring finger protein 133	RNF133	6.81309	1.09105	0.742254	0.99647	0.999184	1.0782	0.106093	0	0	0	0
NM_006398	A_23_P81898	10537	ubiquitin D	UBD	7.02064	0.947334	0.999988	1.01231	0.993764	0.975818	0.644389	0	0	0	0
CN364769	A_32_P55344	100287289	hypothetical protein LOC100287289	LOC100287289	8.53369	1.03478	0.999988	0.996459	0.999184	0.952686	0.585925	0	0	0	0
NM_003705	A_24_P405313	8604	solute carrier family 25 (mitochondrial carrier, Aralar), member 12	SLC25A12	7.97432	0.993096	0.999988	0.837116	0.380311	0.935925	0.544701	0	0	0	0
NM_004238	A_23_P147984	9320	thyroid hormone receptor interactor 12	TRIP12	11.9652	0.9642	0.999988	1.07511	0.39951	1.04026	0.367608	0	0	0	0
NM_021574	A_32_P232865	613	breakpoint cluster region	BCR	8.98378	1.01047	0.999988	0.8051	0.285224	0.929543	0.457452	0	0	0	0
NM_020654	A_23_P6714	57337	SUMO1/sentrin specific peptidase 7	SENP7	7.59436	0.934209	0.999988	1.04518	0.804217	1.03233	0.69026	0	0	0	0
NM_005515	A_32_P6015	3110	motor neuron and pancreas homeobox 1	MNX1	6.72401	1.01002	0.999988	0.961348	0.708349	0.978821	0.704778	0	0	0	0
AK056160	A_24_P567952	414777	HLA complex group 18	HCG18	10.2765	0.983632	0.999988	0.863777	0.395665	0.7746	0.0107413	0	0	0	0
NM_014690	A_24_P252310	9715	family with sequence similarity 131, member B	FAM131B	7.09452	1.05228	0.999988	1.0073	0.998933	0.989365	0.8646	0	0	0	0
NM_001003683	A_23_P79272	5136	phosphodiesterase 1A, calmodulin-dependent	PDE1A	6.8159	0.811892	0.999988	1.02086	0.999184	0.415091	0.00703618	0	0	0	-1
NM_176801	A_23_P212768	118	adducin 1 (alpha)	ADD1	14.105	1.0068	0.999988	0.921467	0.433606	0.932411	0.177928	0	0	0	0
NM_017971	A_23_P97473	55052	mitochondrial ribosomal protein L20	MRPL20	14.726	1.02961	0.999988	1.0719	0.61434	0.945007	0.408857	0	0	0	0
NM_152695	A_23_P309865	203523	zinc finger protein 449	ZNF449	8.64984	0.958432	0.999988	1.10952	0.554641	1.06206	0.515171	0	0	0	0
NM_024794	A_23_P119593	79852	epoxide hydrolase 3	EPHX3	12.1039	1.03781	0.999988	0.900674	0.452243	0.956069	0.551669	0	0	0	0
NM_005427	A_23_P74081	7161	tumor protein p73	TP73	7.15873	0.951981	0.999988	0.957364	0.994624	0.985325	0.960438	-1	0	0	0
AB033052	A_32_P891680	57486	neurolysin (metallopeptidase M3 family)	NLN	7.83474	0.778446	0.866633	1.05846	0.956658	0.911554	0.585915	0	0	0	0
NM_148901	A_24_P411121	8784	tumor necrosis factor receptor superfamily, member 18	TNFRSF18	7.33357	0.974032	0.999988	1.02131	0.998933	0.78105	0.19294	0	0	0	0
BF955364	A_32_P148146	6695	sparc/osteonectin, cwcv and kazal-like domains proteoglycan (testican) 1	SPOCK1	6.80462	1.02246	0.999988	1.05938	0.856239	1.19987	0.009317	0	0	0	0
NM_014223	A_23_P22994	4802	nuclear transcription factor Y, gamma	NFYC	10.1307	1.03241	0.999988	0.882057	0.443137	1.02502	0.814278	0	0	0	0
BX104176	A_32_P35441	26267	F-box protein 10	FBXO10	7.86476	0.985769	0.999988	1.03191	0.806561	1.02229	0.701701	0	0	0	0
AK000939	A_32_P128857	286272	hypothetical protein LOC286272	LOC286272	7.47519	0.901746	0.862006	0.937654	0.615078	0.932246	0.255238	0	0	0	0
NM_004466	A_23_P112874	2262	glypican 5	GPC5	6.90623	1.00697	0.999988	1.05229	0.860382	1.0027	0.96982	0	0	0	0
AK096419	A_23_P331098	196374	keratin 78	KRT78	6.81207	0.986902	0.999988	0.958388	0.878604	1.08386	0.084755	0	0	0	0
NM_003320	A_23_P500892	7275	tubby homolog (mouse)	TUB	6.74796	0.956775	0.999988	1.02078	0.985523	1.17298	0.00840151	0	0	0	0
NM_002502	A_23_P202156	4791	nuclear factor of kappa light polypeptide gene enhancer in B-cells 2 (p49/p100)	NFKB2	8.05891	1.107	0.999988	0.942999	0.764502	1.03112	0.760536	0	0	0	0
NM_053041	A_23_P420428	149951	COMM domain containing 7	COMMD7	11.5555	1.0194	0.999988	0.931817	0.787256	1.09633	0.39207	0	0	0	0
NM_012418	A_23_P84496	25794	fascin homolog 2, actin-bundling protein, retinal (Strongylocentrotus purpuratus)	FSCN2	7.5472	1.00679	0.999988	0.970902	0.953003	0.910351	0.281795	0	0	0	0
NM_006638	A_23_P111297	10799	ribonuclease P/MRP 40kDa subunit	RPP40	12.1144	0.991289	0.999988	0.929494	0.88663	0.836017	0.223019	0	0	0	0
NM_031291	A_23_P18755	83447	solute carrier family 25 (mitochondrial carrier; adenine nucleotide translocator), member 31	SLC25A31	6.78124	1.02863	0.999988	0.976179	0.964309	1.04645	0.311814	0	0	0	0
NM_020056	A_24_P852756	3118	major histocompatibility complex, class II, DQ alpha 2	HLA-DQA2	7.04383	0.985204	0.999988	0.980577	0.975913	1.05701	0.347729	0	0	0	0
NM_015980	A_23_P319005	51617	HMP19 protein	HMP19	7.02432	1.5069	0.048657	1.03417	0.971093	1.03209	0.786552	0	1	0	0
NM_001007240	A_24_P190007	2813	glycoprotein 2 (zymogen granule membrane)	GP2	6.41509	1.01108	0.999988	1.42054	0.0659826	1.06601	0.792832	0	0	0	0
NM_005605	A_23_P157495	5533	protein phosphatase 3, catalytic subunit, gamma isozyme	PPP3CC	9.81829	1.03176	0.999988	1.16405	0.485606	1.24009	0.0543726	0	0	0	0
NM_015426	A_24_P354300	25886	POC1 centriolar protein homolog A (Chlamydomonas)	POC1A	10.1995	1.02439	0.999988	0.900915	0.527639	0.995091	0.97266	0	0	0	0
NM_004423	A_24_P283000	1857	dishevelled, dsh homolog 3 (Drosophila)	DVL3	8.68606	0.788441	0.735007	0.922123	0.922582	0.993383	0.983694	0	0	0	0
NM_054111	A_23_P168130	117283	inositol hexakisphosphate kinase 3	IP6K3	7.07119	1.01343	0.999988	0.977787	0.93328	0.965365	0.578	0	0	0	0
NM_173589	A_23_P367586	144132	dynein heavy chain domain 1	DNHD1	7.00784	0.991394	0.999988	1.02777	0.815293	0.895547	0.059897	0	0	0	0
NM_001616	A_23_P153930	92	activin A receptor, type IIA	ACVR2A	6.79562	0.974868	0.999988	1.05356	0.823157	1.16345	0.00865144	0	0	0	0
NM_144988	A_23_P257423	199857	asparagine-linked glycosylation 14 homolog (S. cerevisiae)	ALG14	10.7946	1.0176	0.999988	1.1347	0.426002	1.15528	0.073853	0	0	0	0
NM_058229	A_23_P82814	114907	F-box protein 32	FBXO32	6.83399	0.951363	0.999988	0.99053	0.998933	1.04977	0.238929	0	0	0	0
NM_004294	A_24_P349821	9617	mitochondrial translational release factor 1	MTRF1	8.06213	0.940916	0.999988	1.0431	0.710141	1.02607	0.663076	0	0	0	0
NM_004394	A_24_P243278	1611	death-associated protein	DAP	9.74854	1.06079	0.999988	0.72444	0.459903	1.10152	0.703992	0	0	0	0
BF364571	A_24_P570930	6810	syntaxin 4	STX4	7.89923	0.676678	0.987948	1.45336	0.548735	0.931635	0.934616	1	0	0	0
NM_004024	A_23_P34915	467	activating transcription factor 3	ATF3	9.19098	0.906184	0.999988	0.910278	0.803292	0.709305	0.0277377	0	0	0	-1
NM_145212	A_24_P302695	51263	mitochondrial ribosomal protein L30	MRPL30	13.6304	0.967247	0.999988	1.07463	0.520225	1.01722	0.810666	0	0	0	0
NM_015534	A_23_P11507	26009	zinc finger, ZZ-type containing 3	ZZZ3	10.7769	0.941959	0.999988	1.20179	0.594331	1.21722	0.239062	0	0	0	0
NR_003365	A_32_P101570	283507	SGT1, suppressor of G2 allele of SKP1 like 1 (S. cerevisiae)	SUGT1L1	7.74774	0.97581	0.999988	0.995458	0.999184	0.834671	0.255066	0	0	0	0
NM_000743	A_23_P253911	1136	cholinergic receptor, nicotinic, alpha 3	CHRNA3	6.90259	1.03595	0.999988	0.992025	0.998933	0.979325	0.742739	0	0	0	0
NM_016104	A_23_P167828	51389	RWD domain containing 1	RWDD1	14.1932	1.03588	0.999988	1.0865	0.482042	1.18288	0.0127265	0	0	0	0
NM_017711	A_23_P217498	54857	glycerophosphodiester phosphodiesterase domain containing 2	GDPD2	6.78589	1.05411	0.999988	0.965944	0.919454	1.02365	0.649656	0	0	0	0
NM_152280	A_24_P139899	23208	synaptotagmin XI	SYT11	6.62621	1.01532	0.999988	0.953723	0.933539	1.16367	0.0344165	0	0	0	0
NM_002289	A_23_P116765	3906	lactalbumin, alpha-	LALBA	6.74704	1.00173	0.999988	0.934278	0.754229	0.939638	0.222689	0	0	0	0
NM_020240	A_23_P430758	56990	CDC42 small effector 2	CDC42SE2	9.53631	1.05189	0.999988	1.10716	0.536564	1.22802	0.0213582	0	0	0	0
NM_003315	A_23_P60591	7266	DnaJ (Hsp40) homolog, subfamily C, member 7	DNAJC7	12.5995	0.99892	0.999988	0.941467	0.910252	1.04787	0.783643	0	0	0	0
NM_005265	A_24_P178175	2678	gamma-glutamyltransferase 1	GGT1	9.84968	1.07402	0.999988	0.92109	0.606595	0.96021	0.643183	0	0	0	0
AI700316	A_32_P188226	94	activin A receptor type II-like 1	ACVRL1	6.88776	1.08312	0.933762	1.0496	0.893963	0.984696	0.772318	0	0	0	0
NM_006257	A_23_P1374	5588	protein kinase C, theta	PRKCQ	8.44073	0.947218	0.999988	0.858951	0.496181	0.836067	0.107611	0	0	0	0
NM_002404	A_23_P164057	4239	microfibrillar-associated protein 4	MFAP4	7.56503	1.02411	0.999988	1.0563	0.708349	0.957292	0.546417	0	0	0	0
NM_152274	A_32_P75122	92002	family with sequence similarity 58, member A	FAM58A	13.8539	1.03958	0.999988	1.07341	0.639591	1.00399	0.974317	0	0	0	0
NM_053284	A_23_P163666	117166	WAP, follistatin/kazal, immunoglobulin, kunitz and netrin domain containing 1	WFIKKN1	7.51282	1.05723	0.999988	0.971516	0.940405	0.972121	0.729956	0	0	0	0
NM_014742	A_23_P210872	9777	transmembrane 9 superfamily protein member 4	TM9SF4	9.69466	1.02408	0.999988	0.934428	0.709205	0.959147	0.65953	0	0	0	0
NM_004728	A_24_P146603	9188	DEAD (Asp-Glu-Ala-Asp) box polypeptide 21	DDX21	14.7019	0.880327	0.971416	1.02234	0.985523	0.906707	0.308701	0	0	0	0
AK090421	A_24_P374863	146206	RGD motif, leucine rich repeats, tropomodulin domain and proline-rich containing	RLTPR	10.8656	1.04435	0.999988	0.947011	0.854567	0.862603	0.131845	0	0	0	0
NM_182832	A_24_P76558	191585	placenta-specific 4	PLAC4	6.7431	1.03468	0.999988	0.947711	0.904974	1.19162	0.0169102	0	0	0	0
AK055501	A_24_P538567	6138	ribosomal protein L15	RPL15	9.59751	0.960708	0.999988	1.02315	0.99746	0.856001	0.217597	0	0	0	0
BC004343	A_23_P143514	728039	chromosome 21 open reading frame 122	C21orf122	7.97881	0.969642	0.999988	0.811172	0.590331	0.854428	0.428376	0	0	0	0
BC041636	A_32_P87809	401320	hypothetical LOC401320	LOC401320	9.20194	1.00235	0.999988	0.864402	0.525267	0.815861	0.0785204	0	0	0	0
NM_014972	A_23_P49220	22980	transcription factor 25 (basic helix-loop-helix)	TCF25	10.3896	1.08606	0.999988	0.897409	0.59417	0.898657	0.280065	0	0	0	0
BQ446652	A_24_P676940	29062	WD repeat domain 91	WDR91	6.87645	1.01578	0.999988	1.09732	0.482042	1.12571	0.072437	0	0	0	0
AW949170	A_32_P7176	6272	sortilin 1	SORT1	6.8375	1.05293	0.999988	0.981924	0.991061	1.11266	0.0358097	0	0	0	0
NM_003248	A_24_P260443	7060	thrombospondin 4	THBS4	8.08076	0.929711	0.999988	0.952203	0.842548	0.851446	0.0632232	0	0	0	0
NM_019067	A_23_P69918	54552	guanine nucleotide binding protein-like 3 (nucleolar)-like	GNL3L	10.1062	0.976986	0.999988	1.09979	0.622476	1.06563	0.528294	0	0	0	0
NM_005251	A_24_P82358	2303	forkhead box C2 (MFH-1, mesenchyme forkhead 1)	FOXC2	9.82124	1.05926	0.999988	1.04373	0.76222	0.999397	0.996172	0	0	0	0
BF969441	A_32_P86905	654466	keratinocyte growth factor-like protein 2	KGFLP2	8.70215	1.08399	0.999988	0.826645	0.680009	0.976633	0.945813	0	0	0	0
AL162056	A_32_P468289	23033	dopey family member 1	DOPEY1	7.49911	1.03358	0.999988	1.01955	0.987336	1.06506	0.496272	0	0	0	0
NM_004715	A_23_P101111	9150	CTD (carboxy-terminal domain, RNA polymerase II, polypeptide A) phosphatase, subunit 1	CTDP1	10.7444	1.07954	0.999988	0.822777	0.452243	0.877647	0.31591	0	0	0	0
NM_033271	A_23_P99614	90135	BTB (POZ) domain containing 6	BTBD6	12.8485	0.959276	0.999988	1.03964	0.845411	0.981303	0.832662	0	0	0	0
NM_005488	A_23_P103084	10043	target of myb1 (chicken)	TOM1	7.70791	1.09903	0.999988	0.957427	0.945768	1.04484	0.771152	0	0	0	0
NM_001250	A_23_P57036	958	CD40 molecule, TNF receptor superfamily member 5	CD40	7.62778	0.968925	0.999988	0.81366	0.370335	1.04372	0.752461	0	0	0	0
NM_017818	A_23_P137361	49856	WD repeat domain 8	WDR8	10.8367	1.01622	0.999988	0.91464	0.732941	0.994901	0.978949	0	0	0	0
BC039503	A_32_P489	100132735	hypothetical protein LOC100132735	LOC100132735	7.15152	1.00687	0.999988	0.977865	0.827632	1.02816	0.544647	0	0	0	0
NM_019602	A_23_P376686	56244	butyrophilin-like 2 (MHC class II associated)	BTNL2	7.77655	1.03034	0.999988	1.00985	0.995462	1.11561	0.0483451	0	0	0	0
NM_001910	A_23_P170301	1510	cathepsin E	CTSE	7.22578	1.04903	0.999988	1.01804	0.967725	1.04824	0.537291	0	0	0	0
NM_001078166	A_24_P921933	6426	serine/arginine-rich splicing factor 1	SRSF1	9.64879	0.989346	0.999988	1.219	0.525267	1.26396	0.129421	0	0	0	0
NM_017657	A_24_P122862	54812	aftiphilin	AFTPH	11.1675	0.892955	0.996719	1.00755	0.998933	0.984327	0.905402	0	0	0	0
NM_181787	A_32_P196047	286148	dpy-19-like 4 (C. elegans)	DPY19L4	9.54887	0.924094	0.999988	1.23934	0.632642	1.37687	0.133561	0	0	0	0
NM_134442	A_23_P79231	1385	cAMP responsive element binding protein 1	CREB1	10.2599	0.946414	0.999988	1.26178	0.370335	1.31429	0.0390593	0	0	0	1
AK075065	A_24_P366777	388677	notch 2 N-terminal like	NOTCH2NL	10.1397	0.94257	0.999988	0.917451	0.845614	0.814653	0.171912	0	0	0	0
NM_003991	A_24_P330263	1910	endothelin receptor type B	EDNRB	6.72143	1.01567	0.999988	0.965585	0.961767	1.09562	0.141885	0	0	0	0
NM_000365	A_32_P95739	7167	triosephosphate isomerase 1	TPI1	15.7859	1.01423	0.999988	0.919002	0.523934	0.997049	0.978797	0	0	0	0
AK091315	A_23_P433504	283401	hypothetical protein FLJ33996	FLJ33996	7.8279	0.994858	0.999988	1.00113	0.999184	1.07701	0.217934	0	0	0	0
NM_017947	A_23_P67042	55034	molybdenum cofactor sulfurase	MOCOS	7.45687	1.02465	0.999988	1.06631	0.523934	0.966609	0.532555	0	0	0	0
NM_198401	A_23_P94095	157567	ankyrin repeat domain 46	ANKRD46	11.0896	0.909001	0.999988	0.988428	0.999184	0.81999	0.38518	0	0	0	0
NM_032228	A_24_P278460	84188	fatty acyl CoA reductase 1	FAR1	9.41407	0.869672	0.35248	1.06915	0.572689	0.929573	0.205161	0	0	0	0
NM_130760	A_23_P153616	8174	mucosal vascular addressin cell adhesion molecule 1	MADCAM1	7.63916	0.982475	0.999988	1.0292	0.906338	0.905544	0.117698	0	0	0	0
NM_013316	A_24_P187351	4850	CCR4-NOT transcription complex, subunit 4	CNOT4	7.36728	1.0538	0.999988	0.941109	0.673185	1.00676	0.958279	0	0	0	0
A_24_P523368	A_24_P523368	619208	chromosome 6 open reading frame 225	C6orf225	7.02071	1.05015	0.999988	1.02732	0.900122	1.17878	0.0130673	0	0	0	0
AK021762	A_23_P163200	79890	Ras and Rab interactor 3	RIN3	6.94137	1.00555	0.999988	1.0341	0.801079	1.12554	0.0311343	0	0	0	0
NM_021982	A_23_P394605	10802	SEC24 family, member A (S. cerevisiae)	SEC24A	10.292	0.929565	0.991057	1.15672	0.214614	1.06736	0.253992	0	0	0	0
NM_005534	A_23_P29036	3460	interferon gamma receptor 2 (interferon gamma transducer 1)	IFNGR2	10.2274	1.00259	0.999988	1.04367	0.961043	1.09601	0.534072	0	0	0	0
NM_052874	A_23_P152462	112755	syntaxin 1B	STX1B	6.90757	1.03672	0.999988	1.01938	0.93024	1.0238	0.671429	0	0	0	0
NM_024585	A_23_P15375	79637	armadillo repeat containing 7	ARMC7	10.2729	1.09096	0.999988	0.904635	0.575547	0.920617	0.355106	0	0	0	0
NM_012473	A_23_P68899	25828	thioredoxin 2	TXN2	12.963	1.11808	0.999988	0.861976	0.484549	0.992119	0.965636	0	0	0	0
AL833655	A_23_P24507	643733	caspase 4, apoptosis-related cysteine peptidase pseudogene	LOC643733	7.63631	0.831049	0.999988	1.18356	0.742437	1.03139	0.964617	0	0	0	0
NM_012364	A_24_P283591	158131	olfactory receptor, family 1, subfamily Q, member 1	OR1Q1	6.91226	1.0117	0.999988	0.988145	0.998933	1.15369	0.0189255	0	0	0	0
NM_005733	A_23_P256956	10112	kinesin family member 20A	KIF20A	12.106	0.913932	0.999988	0.917705	0.710799	0.960414	0.752603	0	0	0	0
NM_001067	A_23_P118834	7153	topoisomerase (DNA) II alpha 170kDa	TOP2A	13.5427	0.858462	0.972388	1.04058	0.949156	1.16406	0.181807	0	0	0	0
NM_016323	A_23_P110196	51191	hect domain and RLD 5	HERC5	9.24278	0.908761	0.89743	1.09019	0.495071	1.05137	0.449982	0	0	0	0
NM_000552	A_23_P105562	7450	von Willebrand factor	VWF	7.25217	0.942762	0.999988	0.969137	0.998933	0.913653	0.691271	1	0	0	0
NM_001289	A_23_P45456	1193	chloride intracellular channel 2	CLIC2	7.44631	0.935274	0.999988	1.05265	0.658778	1.01199	0.876118	0	0	0	0
NM_004654	A_23_P137226	8287	ubiquitin specific peptidase 9, Y-linked	USP9Y	6.72432	1.00637	0.999988	1.00243	0.999184	1.02383	0.708815	0	0	0	0
NM_153342	A_24_P11640	129303	transmembrane protein 150A	TMEM150A	8.59779	0.992553	0.999988	0.898334	0.644183	0.793559	0.0439629	0	0	0	0
NM_002967	A_23_P208446	6294	scaffold attachment factor B	SAFB	11.2558	1.18692	0.999988	0.896795	0.816867	0.870935	0.454157	0	0	0	0
NM_014572	A_23_P204958	26524	LATS, large tumor suppressor, homolog 2 (Drosophila)	LATS2	9.70247	0.991055	0.999988	1.19706	0.671581	1.17957	0.430064	0	0	0	0
NM_001011554	A_24_P356916	64849	solute carrier family 13 (sodium-dependent dicarboxylate transporter), member 3	SLC13A3	7.31686	0.94477	0.999988	0.973099	0.907479	0.98086	0.801974	0	0	0	0
AK090461	A_24_P324838	3495	immunoglobulin heavy constant delta	IGHD	6.92423	0.993512	0.999988	0.974823	0.979034	1.09058	0.0520626	0	0	0	0
NM_174907	A_24_P400729	151987	protein phosphatase 4, regulatory subunit 2	PPP4R2	9.87311	0.913584	0.999988	1.06384	0.926013	1.08751	0.620473	0	0	0	0
AL137734	A_23_P305292	728264	hypothetical LOC728264	LOC728264	6.84397	0.903608	0.999988	0.923583	0.472805	1.01547	0.829383	0	0	0	0
NM_019032	A_23_P115011	54507	ADAMTS-like 4	ADAMTSL4	7.22992	1.05592	0.999988	0.940785	0.73572	0.968345	0.736382	0	0	0	0
NM_015370	A_23_P132237	25770	chromosome 22 open reading frame 31	C22orf31	6.95722	1.01907	0.999988	1.06906	0.746608	1.09026	0.0843189	0	0	0	0
NM_014946	A_24_P941988	6683	spastin	SPAST	10.778	0.897879	0.889059	1.0647	0.665384	1.0964	0.176819	0	0	0	0
NM_152325	A_23_P312271	122046	chromosome 13 open reading frame 26	C13orf26	6.78734	0.989236	0.999988	1.0078	0.998933	0.980141	0.838742	0	0	0	0
NM_024787	A_23_P134744	79845	ring finger protein 122	RNF122	9.24394	1.09555	0.999988	1.18985	0.571436	1.39623	0.0359177	0	0	0	1
NM_138964	A_23_P416089	10887	prokineticin receptor 1	PROKR1	8.27846	1.0146	0.999988	1.03813	0.862928	1.0046	0.970275	0	0	0	0
NM_005484	A_23_P163027	10038	poly (ADP-ribose) polymerase 2	PARP2	12.1035	0.968933	0.999988	1.12939	0.572355	1.19976	0.0869467	0	0	0	0
NM_003917	A_23_P2967	8906	adaptor-related protein complex 1, gamma 2 subunit	AP1G2	8.8618	1.04859	0.999988	0.915905	0.531992	1.01989	0.829383	0	0	0	0
NM_001001502	A_23_P121945	6620	synuclein, beta	SNCB	9.61197	1.00141	0.999988	0.981365	0.998933	0.863265	0.22537	0	0	0	0
NM_018050	A_23_P162211	54682	MANSC domain containing 1	MANSC1	7.69568	1.00334	0.999988	0.969655	0.907479	0.937624	0.358108	0	0	0	0
NM_006815	A_23_P36448	10959	transmembrane emp24 domain trafficking protein 2	TMED2	12.5162	0.980003	0.999988	1.01083	0.999184	1.17002	0.442317	0	0	0	0
NM_018098	A_23_P44684	1894	epithelial cell transforming sequence 2 oncogene	ECT2	10.9766	0.853855	0.999988	1.03963	0.966126	1.06465	0.682205	0	0	0	0
NM_017920	A_23_P31489	55665	upregulator of cell proliferation	URGCP	9.17003	1.05629	0.999988	0.834548	0.364433	0.877081	0.165688	0	0	0	0
NM_004947	A_24_P272845	1795	dedicator of cytokinesis 3	DOCK3	8.85453	1.03873	0.999988	0.975007	0.91133	1.02478	0.720169	0	0	0	0
NM_020843	A_23_P163408	49855	S-phase cyclin A-associated protein in the ER	SCAPER	8.49236	0.915623	0.999988	1.06816	0.799377	1.1488	0.165027	0	0	0	0
NM_024755	A_23_P26094	79811	SAFB-like, transcription modulator	SLTM	12.1668	0.932673	0.999988	1.13619	0.531801	1.08449	0.447462	0	0	0	0
NM_130848	A_23_P81441	140947	chromosome 5 open reading frame 20	C5orf20	7.79248	1.08846	0.999988	1.00371	0.999184	1.02355	0.81248	0	0	0	0
NM_017877	A_24_P913339	54978	chromosome 2 open reading frame 18	C2orf18	9.85296	1.02221	0.999988	0.972893	0.982126	1.20594	0.0983515	0	0	0	0
NM_002838	A_23_P125451	5788	protein tyrosine phosphatase, receptor type, C	PTPRC	11.0963	0.871947	0.999988	1.09617	0.729815	1.23985	0.0722429	0	0	0	0
NM_016269	A_23_P213045	51176	lymphoid enhancer-binding factor 1	LEF1	6.85001	1.00281	0.999988	1.02739	0.982269	1.2852	0.00509705	0	0	0	0
NM_012145	A_23_P135364	1841	deoxythymidylate kinase (thymidylate kinase)	DTYMK	12.3285	0.99915	0.999988	0.891534	0.550965	0.970655	0.803505	0	0	0	0
NM_024098	A_24_P38944	79080	coiled-coil domain containing 86	CCDC86	10.7549	1.06925	0.999988	0.787439	0.487481	0.945103	0.793554	0	0	0	0
NM_004155	A_23_P30687	5272	serpin peptidase inhibitor, clade B (ovalbumin), member 9	SERPINB9	6.87905	1.02931	0.999988	0.994436	0.999071	1.09242	0.0828193	0	0	0	0
NM_002141	A_23_P253982	3201	homeobox A4	HOXA4	8.23171	0.973037	0.999988	1.07463	0.632022	1.20294	0.0197006	0	0	0	0
NM_138479	A_23_P362228	148898	chromosome 1 open reading frame 213	C1orf213	9.14233	0.826059	0.999988	0.899859	0.873714	0.781799	0.223671	0	0	0	0
NM_173507	A_32_P468341	148345	chromosome 1 open reading frame 127	C1orf127	7.11246	1.0238	0.999988	1.07134	0.452243	0.931689	0.168914	0	0	0	0
NM_030752	A_32_P501400	6950	t-complex 1	TCP1	12.7867	0.924917	0.999988	0.895799	0.460551	1.06112	0.443095	0	0	0	0
NM_031989	A_32_P214943	5094	poly(rC) binding protein 2	PCBP2	11.0399	1.10469	0.999988	0.87262	0.55465	1.10487	0.392289	0	0	0	0
NM_020119	A_23_P425224	56829	zinc finger CCCH-type, antiviral 1	ZC3HAV1	12.7317	0.918021	0.999988	0.738108	0.615645	0.54272	0.0448481	0	0	0	-1
NM_001080477	A_24_P69053	55714	odz, odd Oz/ten-m homolog 3 (Drosophila)	ODZ3	7.13803	0.990516	0.999988	0.964602	0.877468	1.09014	0.30514	0	0	0	0
NM_001207	A_32_P108505	689	basic transcription factor 3	BTF3	14.6356	0.959903	0.999988	1.02834	0.932706	1.08106	0.272708	0	0	0	0
L79986	A_24_P915158	6672	SP100 nuclear antigen	SP100	10.2963	1.08997	0.999988	0.986443	0.998933	0.930872	0.434216	0	0	0	0
NM_174930	A_23_P8797	5383	postmeiotic segregation increased 2-like 5	PMS2L5	11.1228	0.963832	0.999988	0.921944	0.66326	0.858406	0.0873555	0	0	0	0
NM_198253	A_23_P110851	7015	telomerase reverse transcriptase	TERT	8.73809	0.991419	0.999988	0.881353	0.364433	0.798825	0.00697839	0	0	0	0
NM_012399	A_24_P305678	23760	phosphatidylinositol transfer protein, beta	PITPNB	13.4522	0.966537	0.999988	1.07876	0.53169	1.06205	0.323469	0	0	0	0
NR_002834	A_32_P157846	574029	dual specificity phosphatase 5 pseudogene	DUSP5P	8.68933	0.945372	0.999988	0.935202	0.861717	0.784523	0.0574643	0	0	0	0
NM_014262	A_23_P87752	10536	leprecan-like 2	LEPREL2	6.98081	1.02815	0.999988	0.995078	0.999184	0.951503	0.241892	0	0	0	0
NM_033544	A_23_P106439	91433	RCC1 domain containing 1	RCCD1	10.9669	1.05053	0.999988	0.847239	0.358287	0.977353	0.829347	0	0	0	0
NM_016371	A_23_P11859	51478	hydroxysteroid (17-beta) dehydrogenase 7	HSD17B7	6.81611	1.00992	0.999988	0.996165	0.999184	1.08365	0.0657794	0	0	0	0
NM_153336	A_23_P12866	118672	phosphoseryl-tRNA kinase	PSTK	9.97266	0.990115	0.999988	1.05036	0.719765	1.02668	0.720169	0	0	0	0
AK025703	A_23_P388433	401152	chromosome 4 open reading frame 3	C4orf3	11.0188	1.02333	0.999988	1.12043	0.588628	1.13753	0.207187	0	0	0	0
NM_005738	A_23_P145761	10124	ADP-ribosylation factor-like 4A	ARL4A	9.53717	0.958184	0.999988	0.944352	0.789502	0.867258	0.0950082	0	0	0	0
NM_016541	A_23_P54736	51764	guanine nucleotide binding protein (G protein), gamma 13	GNG13	8.14456	1.0372	0.999988	0.984475	0.960986	1.03742	0.487514	0	0	0	0
NM_030793	A_23_P386331	81545	F-box protein 38	FBXO38	9.00263	0.895084	0.999988	0.973271	0.998933	0.742667	0.0745552	0	0	0	0
NM_033050	A_23_P69171	56670	succinate receptor 1	SUCNR1	13.96	0.872904	0.945326	1.06361	0.811795	1.03845	0.750132	0	0	0	0
NM_018259	A_23_P414895	55761	tetratricopeptide repeat domain 17	TTC17	7.93081	0.899292	0.999988	0.923084	0.718261	0.916953	0.402823	0	0	0	0
NM_007372	A_23_P152651	11325	DEAD (Asp-Glu-Ala-Asp) box polypeptide 42	DDX42	11.7895	0.960754	0.999988	0.823165	0.20343	0.848195	0.0374089	0	0	0	0
NM_139282	A_23_P85082	158800	Rhox homeobox family, member 1	RHOXF1	7.06894	0.978725	0.999988	0.980276	0.983521	1.05227	0.151852	0	0	0	0
NM_003688	A_24_P288722	8573	calcium/calmodulin-dependent serine protein kinase (MAGUK family)	CASK	7.90042	0.90297	0.953656	0.967999	0.912004	1.01726	0.865137	0	0	0	0
NM_018482	A_23_P71526	50807	ArfGAP with SH3 domain, ankyrin repeat and PH domain 1	ASAP1	8.0429	0.871278	0.996719	0.973856	0.982415	0.964185	0.792215	0	0	0	0
NM_130830	A_24_P751327	131578	leucine rich repeat containing 15	LRRC15	6.79191	1.02036	0.999988	0.957024	0.988886	0.68581	0.00747197	0	0	0	-1
NM_016488	A_32_P357301	51535	periphilin 1	PPHLN1	10.0726	1.03138	0.999988	0.805604	0.638308	0.713487	0.119995	0	0	0	0
NM_024003	A_23_P171324	3897	L1 cell adhesion molecule	L1CAM	6.96734	0.960512	0.999988	0.990139	0.998933	1.35355	0.00509705	0	0	0	1
NM_002266	A_23_P125265	3838	karyopherin alpha 2 (RAG cohort 1, importin alpha 1)	KPNA2	15.7292	0.978505	0.999988	0.934307	0.703142	0.933028	0.414585	0	0	0	0
NM_016633	A_23_P135486	51327	alpha hemoglobin stabilizing protein	AHSP	6.98922	1.1441	0.38242	1.00612	0.998933	1.03229	0.619817	0	0	0	0
NM_024635	A_23_P20676	60560	N(alpha)-acetyltransferase 35, NatC auxiliary subunit	NAA35	10.33	0.824582	0.80229	0.946973	0.883651	0.859157	0.160491	0	0	0	0
NM_173482	A_32_P503113	126402	coiled-coil domain containing 105	CCDC105	6.71349	0.941971	0.999988	0.993127	0.999184	1.41095	0.00667367	0	0	0	1
NM_005873	A_23_P257014	10287	regulator of G-protein signaling 19	RGS19	10.0138	1.0831	0.999988	0.885935	0.615256	1.00823	0.968426	0	0	0	0
NM_004863	A_24_P150486	9517	serine palmitoyltransferase, long chain base subunit 2	SPTLC2	9.70677	0.856476	0.999988	0.99839	0.999184	0.851439	0.226088	0	0	0	0
NM_001353	A_24_P220947	1645	aldo-keto reductase family 1, member C1 (dihydrodiol dehydrogenase 1; 20-alpha (3-alpha)-hydroxysteroid dehydrogenase)	AKR1C1	12.793	0.988981	0.999988	1.06191	0.532603	1.04182	0.40936	0	0	0	0
NM_145185	A_23_P78628	5609	mitogen-activated protein kinase kinase 7	MAP2K7	7.16615	0.987911	0.999988	0.975543	0.937657	0.932004	0.280529	0	0	0	0
NM_033127	A_23_P51918	89866	SEC16 homolog B (S. cerevisiae)	SEC16B	6.88552	0.993466	0.999988	0.95171	0.903927	1.09396	0.131304	0	0	0	0
NM_001829	A_24_P402847	1182	chloride channel 3	CLCN3	8.03988	0.961194	0.999988	0.941383	0.994624	0.857282	0.679411	0	0	0	0
NM_004487	A_23_P33173	2804	golgin B1	GOLGB1	10.3649	0.855382	0.999988	1.25815	0.678893	1.32597	0.278948	0	0	0	0
NM_020357	A_23_P155332	57092	PEST proteolytic signal containing nuclear protein	PCNP	13.5292	0.921929	0.89743	1.13218	0.294459	1.0869	0.120899	0	0	0	0
NM_025191	A_24_P208045	80267	ER degradation enhancer, mannosidase alpha-like 3	EDEM3	12.0182	0.930452	0.89743	1.07874	0.416359	1.07371	0.124738	0	0	0	0
NM_020760	A_23_P50974	57520	HECT, C2 and WW domain containing E3 ubiquitin protein ligase 2	HECW2	7.08118	1.02299	0.999988	0.977196	0.944798	1.05284	0.298212	0	0	0	0
NM_006897	A_23_P25150	3225	homeobox C9	HOXC9	7.69684	1.00882	0.999988	0.878818	0.501132	0.899486	0.271533	0	0	0	0
NM_138376	A_23_P88280	91875	tetratricopeptide repeat domain 5	TTC5	9.66137	0.998165	0.999988	0.936226	0.677919	1.04349	0.608393	0	0	0	0
NM_005228	A_23_P215790	1956	epidermal growth factor receptor	EGFR	7.16335	0.962457	0.999988	0.901277	0.91441	1.28345	0.299732	-1	0	0	0
NM_023034	A_24_P106839	54904	Wolf-Hirschhorn syndrome candidate 1-like 1	WHSC1L1	7.85029	0.681781	0.996449	0.941331	0.973434	1.58453	0.126374	0	0	0	0
NM_002607	A_23_P113701	5154	platelet-derived growth factor alpha polypeptide	PDGFA	8.57637	1.05465	0.999988	1.06092	0.708349	0.979251	0.821952	0	0	0	0
NM_016055	A_23_P162106	51642	mitochondrial ribosomal protein L48	MRPL48	13.5038	1.00267	0.999988	1.04195	0.85404	1.0859	0.267683	0	0	0	0
NM_018723	A_23_P140858	54715	ataxin 2-binding protein 1	A2BP1	6.8328	0.997033	0.999988	0.951834	0.993789	1.24725	0.106093	0	0	0	0
NM_033341	A_23_P90058	112401	baculoviral IAP repeat-containing 8	BIRC8	7.03838	0.974867	0.999988	0.991478	0.998933	1.21038	0.0207908	0	0	0	0
AK090420	A_24_P263910	283551	chromosome 14 open reading frame 182	C14orf182	7.33347	0.94194	0.999988	0.942612	0.897926	0.828766	0.016304	0	0	0	0
AF201385	A_24_P943588	10587	thioredoxin reductase 2	TXNRD2	7.01634	0.951476	0.999988	1.0127	0.964117	1.08342	0.062114	0	0	0	0
AK096449	A_32_P130999	285986	hypothetical protein LOC285986	LOC285986	6.958	0.99069	0.999988	0.980528	0.982126	1.04475	0.336598	0	0	0	0
NM_001001655	A_32_P28939	121642	alkB, alkylation repair homolog 2 (E. coli)	ALKBH2	12.398	0.959975	0.999988	0.879481	0.827766	0.634316	0.041839	0	0	0	-1
NM_030643	A_23_P380857	80832	apolipoprotein L, 4	APOL4	7.52128	1.03748	0.999988	1.03855	0.843842	0.920711	0.205792	0	0	0	0
NM_005676	A_23_P125815	8241	RNA binding motif protein 10	RBM10	12.7464	1.05546	0.999988	0.884136	0.457464	0.863894	0.0785509	0	0	0	0
NM_015310	A_23_P216167	23362	pleckstrin and Sec7 domain containing 3	PSD3	8.24286	1.00244	0.999988	0.502859	0.0757777	0.830489	0.259443	0	0	0	0
NM_197975	A_24_P34865	10917	butyrophilin-like 3	BTNL3	6.80399	1.03561	0.999988	0.984042	0.998896	1.18107	0.00858875	0	0	0	0
NM_145233	A_24_P344537	90589	zinc finger protein 625	ZNF625	8.42296	0.959417	0.999988	1.06252	0.872222	1.14562	0.240864	0	0	0	0
NM_178150	A_23_P12849	84893	F-box protein, helicase, 18	FBXO18	9.39168	0.98867	0.999988	0.894459	0.749247	0.983062	0.943759	0	0	0	0
BC022395	A_24_P290833	100289070	hypothetical protein LOC100289070	LOC100289070	6.84833	1.01064	0.999988	1.02131	0.993789	1.19504	0.0101242	0	0	0	0
NM_021633	A_23_P161041	59349	kelch-like 12 (Drosophila)	KLHL12	9.71928	0.95926	0.999988	0.936743	0.874539	0.883796	0.335903	0	0	0	0
NM_015317	A_23_P5550	23369	pumilio homolog 2 (Drosophila)	PUM2	12.0113	0.901446	0.90835	1.03441	0.890769	1.08382	0.245425	0	0	0	0
NM_030653	A_23_P203947	1663	DEAD/H (Asp-Glu-Ala-Asp/His) box polypeptide 11	DDX11	11.0296	1.13116	0.999988	0.885542	0.829229	1.07913	0.758936	0	0	0	0
BC034752	A_24_P303874	157927	chromosome 9 open reading frame 62	C9orf62	13.9589	1.09671	0.999988	0.94176	0.838391	0.930946	0.516985	0	0	0	0
NM_003816	A_23_P72643	8754	ADAM metallopeptidase domain 9	ADAM9	9.06747	0.935783	0.999988	1.08847	0.672092	1.04046	0.725322	0	0	0	0
NM_019008	A_23_P103131	54471	Smith-Magenis syndrome chromosome region, candidate 7-like	SMCR7L	14.0084	0.968869	0.999988	1.0371	0.869654	0.876896	0.0639727	0	0	0	0
NM_001299	A_23_P125233	1264	calponin 1, basic, smooth muscle	CNN1	6.94095	0.976222	0.999988	0.985003	0.998933	1.04194	0.557871	0	0	0	0
NM_015531	A_24_P927325	26005	C2 calcium-dependent domain containing 3	C2CD3	7.69196	0.994013	0.999988	1.04638	0.708687	1.10415	0.0765181	0	0	0	0
NM_004932	A_24_P687	1004	cadherin 6, type 2, K-cadherin (fetal kidney)	CDH6	7.20247	0.992603	0.999988	1.01663	0.999184	1.06721	0.717991	-1	0	0	0
NM_005383	A_23_P90980	4759	sialidase 2 (cytosolic sialidase)	NEU2	6.91768	1.07865	0.959838	0.998999	0.999184	1.07153	0.10905	0	0	0	0
NM_021018	A_23_P30799	8968	histone cluster 1, H3f	HIST1H3F	13.6407	1.17585	0.999988	1.34112	0.661076	1.42433	0.203937	0	0	0	0
NM_001488	A_23_P66658	6871	transcriptional adaptor 2A	TADA2A	9.37823	0.963011	0.999988	0.908016	0.371277	0.886567	0.0314943	0	0	0	0
NM_199168	A_23_P202448	6387	chemokine (C-X-C motif) ligand 12	CXCL12	7.18462	1.08343	0.936015	1.07226	0.544938	0.945216	0.235389	0	0	0	0
NM_012433	A_32_P31633	23451	splicing factor 3b, subunit 1, 155kDa	SF3B1	14.4217	0.922303	0.999988	1.12785	0.579395	1.16811	0.141624	0	0	0	0
NM_001008701	A_23_P391926	22859	latrophilin 1	LPHN1	10.1575	1.08486	0.999988	0.92517	0.641611	0.933004	0.396248	0	0	0	0
NM_000719	A_23_P373031	775	calcium channel, voltage-dependent, L type, alpha 1C subunit	CACNA1C	10.8337	1.14187	0.742254	0.999679	0.999353	0.932143	0.329675	0	0	0	0
BC015929	A_24_P943472	9975	nuclear receptor subfamily 1, group D, member 2	NR1D2	9.12218	0.940517	0.999988	0.893369	0.636513	0.716818	0.0115288	0	0	0	-1
BG108194	A_23_P48637	3091	hypoxia inducible factor 1, alpha subunit (basic helix-loop-helix transcription factor)	HIF1A	10.2068	0.955303	0.999988	1.21062	0.442895	1.20633	0.129976	0	0	0	0
BC009415	A_32_P27917	26153	kinesin family member 26A	KIF26A	6.9249	1.01479	0.999988	0.98602	0.998933	1.11347	0.0520626	0	0	0	0
NM_001557	A_23_P135755	3579	chemokine (C-X-C motif) receptor 2	CXCR2	9.53262	1.01209	0.999988	0.887885	0.520225	0.853393	0.0878158	0	0	0	0
BC032462	A_24_P928415	51699	vacuolar protein sorting 29 homolog (S. cerevisiae)	VPS29	8.77637	1.05237	0.999988	0.960392	0.982381	1.06551	0.75674	0	0	0	0
NM_078481	A_23_P502312	976	CD97 molecule	CD97	12.9865	1.04809	0.999988	1.15139	0.873699	1.58697	0.091411	0	0	0	0
NM_018214	A_23_P215024	55227	leucine rich repeat containing 1	LRRC1	9.74405	0.982097	0.999988	1.05471	0.935671	0.951126	0.769518	0	0	0	0
NM_015981	A_24_P380311	815	calcium/calmodulin-dependent protein kinase II alpha	CAMK2A	7.049	0.927668	0.885298	0.965014	0.737868	0.986673	0.824449	0	0	0	0
NM_016530	A_23_P317465	51762	RAB8B, member RAS oncogene family	RAB8B	10.5961	0.919274	0.999988	1.25054	0.336931	1.43233	0.00685449	0	0	0	1
NM_016446	A_23_P216522	51754	transmembrane protein 8B	TMEM8B	8.27	1.03695	0.999988	1.08308	0.491576	1.01637	0.829897	0	0	0	0
NM_005994	A_23_P164451	6909	T-box 2	TBX2	7.03337	1.03354	0.999988	1.04735	0.763193	1.0938	0.161432	0	0	0	0
NM_006922	A_24_P85888	6328	sodium channel, voltage-gated, type III, alpha subunit	SCN3A	6.82624	1.00535	0.999988	1.00863	0.998933	0.855601	0.0193021	0	0	0	0
NM_014500	A_23_P45345	27336	HIV-1 Tat specific factor 1	HTATSF1	14.7824	0.973845	0.999988	0.996379	0.999184	0.979644	0.893953	0	0	0	0
NM_138804	A_23_P427747	130951	chromosome 2 open reading frame 65	C2orf65	6.98551	1.03543	0.999988	0.988616	0.998933	0.9418	0.533397	0	0	0	0
BC019715	A_32_P853595	642826	hypothetical LOC642826	LOC642826	7.17377	0.944191	0.999988	0.894091	0.638308	0.886091	0.160614	0	0	0	0
BC009979	A_23_P340296	26086	G-protein signaling modulator 1	GPSM1	7.24525	0.940984	0.999988	0.939849	0.922544	0.791038	0.0130238	0	0	0	0
NM_030809	A_23_P151209	81566	cysteine-serine-rich nuclear protein 2	CSRNP2	9.37155	0.938521	0.999988	1.00843	0.998933	0.955632	0.629875	0	0	0	0
NM_007317	A_23_P54622	3835	kinesin family member 22	KIF22	12.1512	1.07902	0.999988	0.854137	0.501196	0.966573	0.824155	0	0	0	0
NM_002107	A_24_P590537	3020	H3 histone, family 3A	H3F3A	14.467	1.09137	0.999988	1.03553	0.962619	1.14692	0.225156	0	0	0	0
NM_025134	A_23_P206424	80205	chromodomain helicase DNA binding protein 9	CHD9	7.44642	0.787241	0.742254	1.08405	0.710252	1.08345	0.273687	0	0	0	0
NM_207014	A_23_P200670	79819	WD repeat domain 78	WDR78	7.58165	0.938881	0.999988	0.952372	0.778983	0.894215	0.0759421	0	0	0	0
NM_021064	A_24_P303354	8969	histone cluster 1, H2ag	HIST1H2AG	13.9114	1.16894	0.999988	1.24781	0.643903	1.33668	0.196883	0	0	0	0
NM_198904	A_32_P25514	2566	gamma-aminobutyric acid (GABA) A receptor, gamma 2	GABRG2	9.06453	1.04181	0.999988	1.02997	0.766451	0.979769	0.668569	0	0	0	0
NM_001080395	A_23_P10559	9625	apoptosis-associated tyrosine kinase	AATK	6.96974	0.898087	0.643441	1.00437	0.99897	1.12903	0.0829054	0	0	0	0
NM_020901	A_23_P75391	57661	PHD and ring finger domains 1	PHRF1	10.2804	1.08001	0.999988	0.903526	0.638859	0.940647	0.590069	0	0	0	0
NM_000519	A_23_P87346	3045	hemoglobin, delta	HBD	7.06475	0.998229	0.999988	0.97286	0.91472	1.03234	0.549884	0	0	0	0
NM_032574	A_23_P5389	84661	dpy-30 homolog (C. elegans)	DPY30	13.2733	1.0109	0.999988	1.07377	0.519597	1.03496	0.569647	0	0	0	0
NM_003243	A_23_P200780	7049	transforming growth factor, beta receptor III	TGFBR3	7.8629	0.939479	0.999988	1.01415	0.998933	1.02023	0.865146	0	0	0	0
NM_005629	A_23_P159937	6535	solute carrier family 6 (neurotransmitter transporter, creatine), member 8	SLC6A8	7.76001	1.05499	0.999988	1.02619	0.962619	1.02761	0.798214	0	0	0	0
BC010934	A_32_P179526	26137	zinc finger and BTB domain containing 20	ZBTB20	7.35803	0.985399	0.999988	1.00272	0.999184	0.923121	0.207875	0	0	0	0
NM_017628	A_24_P932233	54790	tet oncogene family member 2	TET2	7.50312	0.908293	0.999988	1.00472	0.999184	0.966377	0.826123	0	0	0	0
BI026064	A_32_P112452	6280	S100 calcium binding protein A9	S100A9	7.01252	1.03948	0.999988	1.06211	0.861004	1.18008	0.0168856	0	0	0	0
NM_006055	A_24_P259922	10314	LanC lantibiotic synthetase component C-like 1 (bacterial)	LANCL1	10.684	0.918606	0.999988	1.1042	0.572289	1.11121	0.216586	0	0	0	0
NM_021614	A_23_P500353	3781	potassium intermediate/small conductance calcium-activated channel, subfamily N, member 2	KCNN2	10.1494	0.968001	0.999988	1.07535	0.904974	0.974295	0.911484	0	0	0	0
NM_182499	A_32_P7974	126668	tudor domain containing 10	TDRD10	8.2429	1.05033	0.999988	1.0045	0.998933	0.962672	0.468077	0	0	0	0
NM_152330	A_24_P330303	122786	FERM domain containing 6	FRMD6	7.31863	1.0487	0.999988	1.03161	0.897803	1.10854	0.117442	0	0	0	0
NM_172070	A_24_P285501	130507	ubiquitin protein ligase E3 component n-recognin 3 (putative)	UBR3	8.81838	0.93492	0.999988	1.2208	0.364433	1.18693	0.0978134	0	0	0	0
BC028378	A_24_P918739	84696	abhydrolase domain containing 1	ABHD1	7.00897	0.963767	0.999988	1.01943	0.89374	0.950479	0.337157	0	0	0	0
NM_201252	A_23_P320304	246181	aldo-keto reductase family 7-like	AKR7L	12.1867	1.02971	0.999988	0.936118	0.839174	0.939082	0.619768	0	0	0	0
NM_006796	A_32_P117338	10939	AFG3 ATPase family gene 3-like 2 (S. cerevisiae)	AFG3L2	10.1982	0.983754	0.999988	0.750553	0.370335	0.954616	0.817335	0	0	0	0
NM_005857	A_23_P137427	10269	zinc metallopeptidase (STE24 homolog, S. cerevisiae)	ZMPSTE24	13.9904	0.950563	0.996719	1.08828	0.354352	1.01923	0.688297	0	0	0	0
NM_005901	A_23_P15937	4087	SMAD family member 2	SMAD2	12.1365	0.993317	0.999988	1.07156	0.372951	1.05042	0.193728	0	0	0	0
NM_024410	A_23_P31626	4956	outer dense fiber of sperm tails 1	ODF1	6.7798	1.00219	0.999988	1.00903	0.998933	0.948773	0.528363	0	0	0	0
NM_194271	A_24_P278839	80196	ring finger protein 34	RNF34	7.49113	0.988922	0.999988	0.957402	0.74401	0.924645	0.171292	0	0	0	0
NM_138612	A_23_P357229	3038	hyaluronan synthase 3	HAS3	7.38164	1.08836	0.785026	0.995743	0.998933	1.08047	0.100838	0	0	0	0
NM_001017373	A_23_P93524	154075	sterile alpha motif domain containing 3	SAMD3	6.94307	0.982686	0.999988	0.989614	0.998933	0.877441	0.0357392	0	0	0	0
NM_013310	A_32_P32061	29798	chromosome 2 open reading frame 27A	C2orf27A	11.0122	1.00381	0.999988	1.09486	0.556602	1.12451	0.118972	0	0	0	0
NM_005675	A_24_P202948	8214	DiGeorge syndrome critical region gene 6	DGCR6	10.9862	1.06104	0.999988	0.856086	0.478713	0.995804	0.981569	0	0	0	0
NM_016223	A_24_P381136	29763	protein kinase C and casein kinase substrate in neurons 3	PACSIN3	8.21685	1.08339	0.999988	0.901956	0.709009	1.04266	0.791337	0	0	0	0
NM_025139	A_23_P209731	80210	armadillo repeat containing 9	ARMC9	7.14448	0.96694	0.999988	1.04307	0.772899	1.08622	0.167351	0	0	0	0
NM_006949	A_23_P130619	6813	syntaxin binding protein 2	STXBP2	7.44638	1.16482	0.999988	0.900672	0.86857	1.19789	0.23373	0	0	0	0
NM_005378	A_23_P303390	4613	v-myc myelocytomatosis viral related oncogene, neuroblastoma derived (avian)	MYCN	11.4591	1.04937	0.999988	1.0199	0.9451	0.978185	0.738715	0	0	0	0
NR_002729	A_32_P122373	11223	macrophage stimulating 1 (hepatocyte growth factor-like) pseudogene 9	MST1P9	8.80237	0.997729	0.999988	0.938148	0.771919	0.784798	0.017494	0	0	0	0
NM_144567	A_24_P28619	90806	angel homolog 2 (Drosophila)	ANGEL2	10.1796	0.845296	0.999988	1.0107	0.998933	0.881909	0.383551	0	0	0	0
NM_001498	A_23_P145114	2729	glutamate-cysteine ligase, catalytic subunit	GCLC	10.9039	0.980966	0.999988	1.0153	0.998933	0.83509	0.258012	0	0	0	0
NM_020873	A_24_P240187	57633	leucine rich repeat neuronal 1	LRRN1	6.72394	0.970269	0.999988	0.938141	0.864448	1.23837	0.00839239	0	0	0	0
NM_022558	A_24_P216014	2689	growth hormone 2	GH2	6.85873	0.995167	0.999988	1.05301	0.824706	1.14473	0.0126173	0	0	0	0
AK097488	A_32_P115122	100289373	hypothetical LOC100289373	LOC100289373	8.52596	0.983735	0.999988	1.03824	0.955751	0.965437	0.80992	0	0	0	0
NM_000600	A_23_P71037	3569	interleukin 6 (interferon, beta 2)	IL6	7.05392	0.950208	0.999988	1.04022	0.893031	0.880573	0.118962	0	0	0	0
NM_003657	A_23_P17420	8537	breast carcinoma amplified sequence 1	BCAS1	6.90018	1.00409	0.999988	0.9866	0.998933	0.984407	0.708497	0	0	0	0
NM_005671	A_23_P157465	7993	UBX domain protein 8	UBXN8	11.8469	0.999426	0.999988	1.09257	0.724686	1.055	0.680359	0	0	0	0
NM_032026	A_23_P254978	83940	TatD DNase domain containing 1	TATDN1	10.8321	0.845222	0.425202	0.991124	0.998933	0.943721	0.453623	0	0	0	0
AK126267	A_24_P453855	375775	patatin-like phospholipase domain containing 7	PNPLA7	6.99506	1.02807	0.999988	0.972882	0.980617	1.09651	0.133885	0	0	0	0
AK127004	A_23_P77721	9564	breast cancer anti-estrogen resistance 1	BCAR1	7.20624	1.01214	0.999988	1.03227	0.808829	0.97405	0.641082	0	0	0	0
NM_001320	A_24_P804263	1460	casein kinase 2, beta polypeptide	CSNK2B	13.7531	1.01478	0.999988	0.911764	0.526665	1.00975	0.932322	0	0	0	0
AI697848	A_24_P937029	51422	protein kinase, AMP-activated, gamma 2 non-catalytic subunit	PRKAG2	6.87953	0.93711	0.999988	0.945325	0.890748	1.16322	0.0280321	0	0	0	0
NM_014363	A_23_P128663	26278	spastic ataxia of Charlevoix-Saguenay (sacsin)	SACS	11.8713	0.864473	0.999988	0.960957	0.997639	0.636658	0.0511878	0	0	0	0
NM_001669	A_23_P217712	414	arylsulfatase D	ARSD	8.09246	1.01025	0.999988	1.01933	0.8037	1.05487	0.0750209	0	0	0	0
AB028946	A_23_P19852	23288	IQ motif containing E	IQCE	11.1868	0.982496	0.999988	0.985961	0.998933	0.92002	0.356339	0	0	0	0
NM_004309	A_23_P207766	396	Rho GDP dissociation inhibitor (GDI) alpha	ARHGDIA	13.1624	1.16299	0.999988	0.82727	0.569472	0.918512	0.645903	0	0	0	0
NM_001611	A_23_P142075	54	acid phosphatase 5, tartrate resistant	ACP5	6.77632	1.01146	0.999988	1.00139	0.999184	1.03988	0.50538	0	0	0	0
NM_181847	A_23_P14083	347902	adhesion molecule with Ig-like domain 2	AMIGO2	7.05454	0.944846	0.999988	1.00797	0.999184	0.923624	0.138313	0	0	0	0
NM_003803	A_24_P938101	8736	myomesin 1, 185kDa	MYOM1	6.74895	0.966777	0.999988	1.00292	0.999184	1.02615	0.625607	0	0	0	0
NM_000572	A_23_P126735	3586	interleukin 10	IL10	6.99157	0.987644	0.999988	1.07026	0.87098	1.24537	0.010217	0	0	0	0
NM_000121	A_23_P367899	2057	erythropoietin receptor	EPOR	8.2998	1.08391	0.992671	0.990457	0.998933	1.00555	0.958279	0	0	0	0
NM_020870	A_24_P100551	57630	SH3 domain containing ring finger 1	SH3RF1	9.76207	1.03272	0.999988	1.07465	0.804217	0.953649	0.720169	0	0	0	0
NM_021724	A_24_P250227	9572	nuclear receptor subfamily 1, group D, member 1	NR1D1	7.82777	1.05678	0.999988	0.922529	0.646753	0.894618	0.235722	0	0	0	0
NM_006457	A_32_P14610	10611	PDZ and LIM domain 5	PDLIM5	11.2424	0.9702	0.999988	1.10892	0.379325	1.10425	0.0891383	0	0	0	0
NM_173587	A_23_P24397	283248	REST corepressor 2	RCOR2	7.0777	0.99493	0.999988	1.09189	0.775884	1.21607	0.0141861	0	0	0	0
NM_003053	A_23_P33168	6570	solute carrier family 18 (vesicular monoamine), member 1	SLC18A1	6.89793	1.02798	0.999988	1.01647	0.998933	1.15784	0.0264067	0	0	0	0
NM_052970	A_23_P91334	116835	heat shock 70kD protein 12B	HSPA12B	6.75253	1.05988	0.999988	1.0095	0.998933	1.08916	0.111936	0	0	0	0
NM_002996	A_24_P390495	6376	chemokine (C-X3-C motif) ligand 1	CX3CL1	6.96327	1.02729	0.999988	0.983189	0.998351	0.866145	0.0174969	0	0	0	0
NM_015398	A_32_P130915	25854	family with sequence similarity 149, member A	FAM149A	6.73405	0.989312	0.999988	0.996524	0.999184	0.796118	0.0171645	0	0	0	0
NM_001003845	A_23_P135381	389058	Sp5 transcription factor	SP5	6.9247	1.00923	0.999988	0.995209	0.999184	0.797275	0.00582192	0	0	0	0
NM_030582	A_23_P211212	80781	collagen, type XVIII, alpha 1	COL18A1	8.20969	0.915443	0.999988	1.00948	0.998933	0.95092	0.597102	0	0	0	0
NM_007249	A_23_P354805	11278	Kruppel-like factor 12	KLF12	6.8804	0.952115	0.999988	0.992991	0.998933	1.01963	0.732961	0	0	0	0
NM_004892	A_23_P412392	9554	SEC22 vesicle trafficking protein homolog B (S. cerevisiae) (gene/pseudogene)	SEC22B	11.0858	1.02409	0.999988	1.04906	0.75516	1.21485	0.0111104	0	0	0	0
NM_004764	A_23_P116741	9271	piwi-like 1 (Drosophila)	PIWIL1	6.76681	0.970562	0.999988	0.95401	0.820139	1.05278	0.11393	0	0	0	0
AF088026	A_32_P307211	60674	growth arrest-specific 5 (non-protein coding)	GAS5	6.93449	0.994011	0.999988	0.985895	0.998933	0.948939	0.260685	0	0	0	0
NM_145869	A_23_P35399	311	annexin A11	ANXA11	12.5537	1.02082	0.999988	0.898217	0.618337	0.935969	0.560022	0	0	0	0
NM_182620	A_32_P164522	348235	spindle and kinetochore associated complex subunit 2	SKA2	12.9368	0.994091	0.999988	1.07385	0.435015	1.06178	0.189573	0	0	0	0
BC047030	A_23_P147805	7378	uridine phosphorylase 1	UPP1	9.66788	1.03574	0.999988	0.98032	0.971093	1.15916	0.0472493	0	0	0	0
NM_003407	A_23_P39237	7538	zinc finger protein 36, C3H type, homolog (mouse)	ZFP36	10.2896	1.12797	0.999988	1.07329	0.863115	1.19897	0.164833	0	0	0	0
NM_001664	A_24_P174550	387	ras homolog gene family, member A	RHOA	11.2296	1.05349	0.999988	0.871351	0.793626	0.923228	0.751019	0	0	0	0
AU146514	A_24_P664258	767579	small nucleolar RNA, C/D box 114-3	SNORD114-3	6.73782	0.96808	0.999988	0.990895	0.998933	1.12216	0.0174498	0	0	0	0
NM_018132	A_23_P70328	55166	centromere protein Q	CENPQ	10.1184	0.925577	0.999988	1.24965	0.403701	1.28108	0.0690205	0	0	0	0
NM_007117	A_23_P132760	7200	thyrotropin-releasing hormone	TRH	6.94705	0.967962	0.999988	1.00887	0.998933	0.895664	0.0861993	0	0	0	0
NM_001539	A_23_P60479	3301	DnaJ (Hsp40) homolog, subfamily A, member 1	DNAJA1	14.3559	0.957147	0.999988	0.945458	0.975784	0.756883	0.193357	0	0	0	0
NM_032999	A_24_P95007	2969	general transcription factor IIi	GTF2I	10.5286	0.897958	0.999988	0.794772	0.423105	0.828843	0.184343	0	0	0	0
NM_001813	A_23_P253524	1062	centromere protein E, 312kDa	CENPE	10.7028	0.844995	0.999988	1.21301	0.538293	1.09483	0.599217	0	0	0	0
NM_018210	A_23_P88046	55739	carbohydrate kinase domain containing	CARKD	9.92351	0.981531	0.999988	0.907928	0.556602	0.87985	0.111593	0	0	0	0
NM_014933	A_24_P277349	22872	SEC31 homolog A (S. cerevisiae)	SEC31A	11.558	0.957615	0.999988	0.917981	0.784879	0.899974	0.420073	0	0	0	0
NM_021913	A_23_P208389	558	AXL receptor tyrosine kinase	AXL	8.48421	1.07226	0.999988	1.02574	0.940036	0.982564	0.845386	0	0	0	0
NM_018010	A_23_P121386	55081	intraflagellar transport 57 homolog (Chlamydomonas)	IFT57	8.57824	0.967413	0.999988	1.06244	0.632642	1.02859	0.689824	0	0	0	0
NM_052937	A_23_P357966	115294	protein-L-isoaspartate (D-aspartate) O-methyltransferase domain containing 1	PCMTD1	7.20016	0.975729	0.999988	0.976551	0.949718	1.13665	0.0215518	0	0	0	0
NM_017735	A_23_P131227	55622	tetratricopeptide repeat domain 27	TTC27	12.7526	0.911556	0.770465	1.02717	0.866806	0.959954	0.440551	0	0	0	0
NM_000852	A_23_P202658	2950	glutathione S-transferase pi 1	GSTP1	15.8559	1.02764	0.999988	1.02148	0.96463	1.00257	0.983269	0	0	0	0
NM_033089	A_24_P399694	85364	zinc finger, CCHC domain containing 3	ZCCHC3	11.4137	0.993204	0.999988	1.0978	0.655334	1.16578	0.120218	0	0	0	0
NM_013326	A_23_P78383	29919	chromosome 18 open reading frame 8	C18orf8	9.99013	0.990452	0.999988	0.926395	0.545423	0.937798	0.30469	0	0	0	0
NM_032351	A_23_P113623	84311	mitochondrial ribosomal protein L45	MRPL45	13.4301	0.944457	0.999988	0.983476	0.982461	0.899639	0.125248	0	0	0	0
NM_033342	A_24_P286190	81786	tripartite motif-containing 7	TRIM7	7.73512	1.03865	0.999988	0.986672	0.985898	0.953335	0.433728	0	0	0	0
NM_006905	A_23_P50697	5669	pregnancy specific beta-1-glycoprotein 1	PSG1	6.88321	0.920933	0.89743	1.06157	0.822967	0.960645	0.486593	0	0	0	0
NM_152397	A_32_P121834	132141	IQ motif containing F1	IQCF1	6.99393	0.96106	0.999988	1.00674	0.999184	1.18585	0.0530894	0	0	0	0
AW627852	A_32_P131608	64065	PERP, TP53 apoptosis effector	PERP	7.17245	1.02026	0.999988	1.0589	0.910381	1.06229	0.419086	0	0	0	0
NM_000926	A_23_P138938	5241	progesterone receptor	PGR	6.67668	1.0502	0.999988	1.04146	0.942289	1.15529	0.0283652	0	0	0	0
NM_001263	A_23_P7250	1040	CDP-diacylglycerol synthase (phosphatidate cytidylyltransferase) 1	CDS1	6.90428	0.960334	0.999988	0.958913	0.90873	1.04999	0.360824	0	0	0	0
NM_018312	A_23_P150129	55291	protein phosphatase 6, regulatory subunit 3	PPP6R3	9.82088	0.902556	0.999988	1.05113	0.88724	1.05564	0.635576	0	0	0	0
NM_000180	A_23_P130259	3000	guanylate cyclase 2D, membrane (retina-specific)	GUCY2D	6.95094	1.01228	0.999988	0.98333	0.998933	1.14716	0.0364414	0	0	0	0
NM_016292	A_23_P3849	10131	TNF receptor-associated protein 1	TRAP1	11.7134	1.04905	0.999988	0.789923	0.500322	1.00334	0.991527	0	0	0	0
NM_032391	A_23_P15619	84366	prostate cancer susceptibility candidate	PRAC	6.97447	1.07241	0.999988	1.02132	0.990814	1.18805	0.009317	0	0	0	0
NM_181708	A_23_P338233	144233	BCDIN3 domain containing	BCDIN3D	9.72544	0.948161	0.999988	0.87512	0.71951	0.693112	0.0380754	0	0	0	-1
NM_020395	A_23_P81087	57117	integrator complex subunit 12	INTS12	10.7263	0.945907	0.999988	0.991311	0.998933	0.999124	0.995326	0	0	0	0
NM_182501	A_24_P737451	130916	MTERF domain containing 2	MTERFD2	9.13678	0.966995	0.999988	0.845652	0.259145	0.821954	0.0141197	0	0	0	0
NM_015032	A_23_P205098	23047	PDS5, regulator of cohesion maintenance, homolog B (S. cerevisiae)	PDS5B	9.54484	0.919419	0.945326	1.10129	0.423404	1.02757	0.700331	0	0	0	0
BC052945	A_32_P30891	643201	centrosomal protein 192kDa pseudogene	LOC643201	9.07803	0.934555	0.999988	0.789737	0.549384	0.641974	0.0314943	0	0	0	-1
NM_006808	A_24_P8494	10952	Sec61 beta subunit	SEC61B	14.4332	0.984891	0.999988	1.08727	0.557491	1.03566	0.662959	0	0	0	0
NM_001456	A_23_P96568	2316	filamin A, alpha	FLNA	9.23307	1.12462	0.999988	0.856205	0.85404	1.05645	0.89077	0	0	0	0
NM_018711	A_23_P112982	55530	SV2 related protein homolog (rat)	SVOP	6.80438	0.992407	0.999988	1.0108	0.999184	0.664802	0.00509705	0	0	0	-1
NM_006736	A_23_P209519	3300	DnaJ (Hsp40) homolog, subfamily B, member 2	DNAJB2	7.43481	1.0409	0.999988	0.970685	0.88404	1.03108	0.652707	0	0	0	0
NM_032437	A_24_P118608	84455	EF-hand calcium binding domain 7	EFCAB7	9.38147	0.90398	0.999988	0.81649	0.574668	1.05413	0.817476	0	0	0	0
NM_000923	A_24_P139120	5143	phosphodiesterase 4C, cAMP-specific	PDE4C	8.52486	1.04883	0.999988	1.03176	0.830121	1.05091	0.351484	0	0	0	0
NM_181671	A_23_P66473	26207	phosphatidylinositol transfer protein, cytoplasmic 1	PITPNC1	9.04065	1.07552	0.968522	0.935092	0.543568	0.960765	0.490496	0	0	0	0
NM_153247	A_23_P168551	222962	solute carrier family 29 (nucleoside transporters), member 4	SLC29A4	7.33872	1.13279	0.705088	1.01256	0.993972	1.04426	0.53792	0	0	0	0
NM_025073	A_23_P85990	80143	suppressor of IKBKE 1	SIKE1	8.60511	0.927438	0.999988	0.985298	0.998933	0.659492	0.0631973	0	0	0	0
NM_139006	A_23_P342009	3077	hemochromatosis	HFE	6.8194	1.03928	0.999988	0.986352	0.998933	1.0546	0.28224	0	0	0	0
NM_003089	A_23_P4909	6625	small nuclear ribonucleoprotein 70kDa (U1)	SNRNP70	11.6673	1.11635	0.999988	0.852255	0.618377	1.04425	0.830455	0	0	0	0
NM_138471	A_23_P313223	144097	chromosome 11 open reading frame 84	C11orf84	9.77436	1.19245	0.999988	0.909238	0.845995	0.938791	0.757384	0	0	0	0
NM_138732	A_24_P261470	9379	neurexin 2	NRXN2	8.15089	1.03277	0.999988	1.03679	0.976842	1.06765	0.689151	0	0	0	0
NM_003259	A_23_P119143	7087	intercellular adhesion molecule 5, telencephalin	ICAM5	7.65513	1.02849	0.999988	1.03301	0.745233	0.941206	0.157878	0	0	0	0
AI630979	A_24_P496683	84553	chromosome 6 open reading frame 168	C6orf168	6.81704	0.993553	0.999988	0.999047	0.999184	1.34632	0.00689074	0	0	0	1
NM_007145	A_24_P159845	7705	zinc finger protein 146	ZNF146	8.18527	0.929828	0.999988	1.02559	0.975107	1.02509	0.847119	0	0	0	0
NM_015263	A_23_P327361	23312	Dmx-like 2	DMXL2	8.82692	0.926278	0.999988	1.00559	0.999184	0.998566	0.993491	0	0	0	0
NM_014661	A_24_P406814	9679	family with sequence similarity 53, member B	FAM53B	11.2745	1.08495	0.999988	0.895287	0.581259	0.826385	0.0591691	0	0	0	0
NM_203339	A_23_P215913	1191	clusterin	CLU	7.15917	1.17563	0.999988	0.994345	0.999184	1.0644	0.521915	0	0	0	0
NM_007234	A_24_P209765	11258	dynactin 3 (p22)	DCTN3	13.5623	1.03069	0.999988	1.08634	0.364433	1.05361	0.207085	0	0	0	0
NM_012083	A_23_P12784	23401	frequently rearranged in advanced T-cell lymphomas 2	FRAT2	12.8503	0.989229	0.999988	1.06058	0.680277	1.12625	0.0792116	0	0	0	0
NM_005194	A_23_P411296	1051	CCAAT/enhancer binding protein (C/EBP), beta	CEBPB	11.3125	0.972878	0.999988	0.907444	0.606745	0.7596	0.0106377	0	0	0	-1
NM_004816	A_32_P43717	9413	family with sequence similarity 189, member A2	FAM189A2	6.79447	1.01796	0.999988	1.03201	0.918314	1.10434	0.0249531	0	0	0	0
NM_007225	A_24_P150931	11248	neurexophilin 3	NXPH3	7.17775	1.03777	0.999988	0.983186	0.978455	1.10461	0.0931327	0	0	0	0
NM_182802	A_23_P68547	84515	minichromosome maintenance complex component 8	MCM8	12.6027	0.88839	0.849379	0.984236	0.985523	0.98813	0.905291	0	0	0	0
NM_173698	A_23_P345808	286499	family with sequence similarity 133, member A	FAM133A	7.40664	0.985653	0.999988	1.0869	0.415054	1.01564	0.811847	0	0	0	0
AK001846	A_24_P724984	10236	heterogeneous nuclear ribonucleoprotein R	HNRNPR	8.78741	0.897229	0.999988	1.14981	0.648896	1.10489	0.525517	0	0	0	0
AK024868	A_24_P693454	23085	ELKS/RAB6-interacting/CAST family member 1	ERC1	7.12402	1.04126	0.999988	0.985176	0.998933	1.27473	0.1467	-1	0	0	0
NM_152551	A_24_P46725	154007	small nuclear ribonucleoprotein 48kDa (U11/U12)	SNRNP48	9.49671	0.956124	0.999988	0.90345	0.463729	0.905798	0.147513	0	0	0	0
NM_007178	A_24_P338636	11171	serine/threonine kinase receptor associated protein	STRAP	13.8517	0.93363	0.999988	1.13806	0.364433	1.14689	0.0532047	0	0	0	0
NM_012163	A_23_P49181	26231	leucine rich repeat containing 29	LRRC29	6.92344	1.05424	0.999988	0.979093	0.982381	1.00859	0.95259	0	0	0	0
NM_001282	A_24_P253827	163	adaptor-related protein complex 2, beta 1 subunit	AP2B1	10.6071	1.15101	0.999988	0.815246	0.521986	1.00072	0.998028	0	0	0	0
NM_005207	A_23_P40535	1399	v-crk sarcoma virus CT10 oncogene homolog (avian)-like	CRKL	8.28638	1.0565	0.999988	1.1138	0.676439	0.933332	0.609913	0	0	0	0
NM_052925	A_23_P56288	114823	leukocyte receptor cluster (LRC) member 8	LENG8	8.99621	1.14323	0.771837	0.978933	0.967547	0.932626	0.35135	0	0	0	0
NM_001004323	A_23_P93704	402573	chromosome 7 open reading frame 61	C7orf61	7.6767	1.07936	0.999988	0.941406	0.869166	1.02986	0.847457	0	0	0	0
NM_170720	A_23_P130764	3770	potassium inwardly-rectifying channel, subfamily J, member 14	KCNJ14	11.1657	1.02016	0.999988	0.94388	0.822967	0.879033	0.168807	0	0	0	0
NM_058197	A_23_P43484	1029	cyclin-dependent kinase inhibitor 2A (melanoma, p16, inhibits CDK4)	CDKN2A	11.8339	1.03028	0.999988	1.03289	0.923897	1.04982	0.57178	0	0	0	0
NM_145733	A_23_P211572	55964	septin 3	SEPT3	6.78199	0.994772	0.999988	1.02273	0.988125	1.14208	0.0294375	0	0	0	0
NM_182767	A_24_P109838	55117	solute carrier family 6 (neutral amino acid transporter), member 15	SLC6A15	6.77678	1.00424	0.999988	1.01856	0.997639	0.847345	0.012798	0	0	0	0
NM_018380	A_23_P106633	55794	DEAD (Asp-Glu-Ala-Asp) box polypeptide 28	DDX28	12.349	0.939967	0.999988	0.845046	0.605176	0.720289	0.04577	0	0	0	-1
NM_003756	A_23_P9061	8667	eukaryotic translation initiation factor 3, subunit H	EIF3H	15.6954	0.950145	0.999988	1.0363	0.880737	1.02682	0.759075	0	0	0	0
NM_024066	A_32_P155416	79033	ERI1 exoribonuclease family member 3	ERI3	10.5919	1.16422	0.999988	0.869609	0.760045	1.04004	0.884909	0	0	0	0
NM_001017969	A_23_P157758	158358	KIAA2026	KIAA2026	8.99582	1.16593	0.999988	1.0506	0.998933	1.41154	0.455616	0	0	0	0
NM_003775	A_23_P119502	8698	sphingosine-1-phosphate receptor 4	S1PR4	14.2272	1.02685	0.999988	1.1462	0.364433	1.15641	0.0431409	0	0	0	0
AK090611	A_24_P674479	159091	family with sequence similarity 122C	FAM122C	7.9792	0.921356	0.999988	1.03897	0.928712	0.902311	0.27969	0	0	0	0
NM_181600	A_24_P246107	284827	keratin associated protein 13-4	KRTAP13-4	7.92146	0.951549	0.999988	1.03264	0.896662	1.06181	0.39129	0	0	0	0
NM_152309	A_23_P104445	118788	phosphoinositide-3-kinase adaptor protein 1	PIK3AP1	8.74727	0.932785	0.999988	0.898022	0.645438	0.975226	0.867347	0	0	0	0
NM_021727	A_23_P64404	3995	fatty acid desaturase 3	FADS3	8.67649	1.01639	0.999988	0.931433	0.696015	0.973143	0.797356	0	0	0	0
NM_014738	A_24_P416289	9772	KIAA0195	KIAA0195	9.48641	1.0779	0.999988	0.856402	0.664279	0.994666	0.984927	0	0	0	0
AK091335	A_24_P354412	55016	membrane-associated ring finger (C3HC4) 1	MARCH1	6.93299	1.02425	0.999988	1.02341	0.983959	1.22015	0.00577517	0	0	0	0
AF315716	A_23_P427296	100132319	hypothetical LOC100132319	LOC100132319	7.20382	1.01944	0.999988	0.996566	0.998933	1.03815	0.363716	0	0	0	0
NM_001040284	A_24_P940197	64282	PAP associated domain containing 5	PAPD5	8.52421	0.942324	0.999988	1.1136	0.432751	1.06258	0.39146	0	0	0	0
NM_033549	A_23_P167521	90933	tripartite motif-containing 41	TRIM41	9.1652	1.10021	0.999988	0.907132	0.731907	0.928166	0.592392	0	0	0	0
NM_021120	A_24_P74731	1741	discs, large homolog 3 (Drosophila)	DLG3	6.91212	0.9734	0.999988	1.09162	0.393492	0.980199	0.743631	0	0	0	0
AK095945	A_24_P221385	84288	EF-hand calcium binding domain 2	EFCAB2	11.9059	1.11206	0.89743	0.976249	0.95205	0.886662	0.0894891	0	0	0	0
NM_019600	A_24_P357576	56204	KIAA1370	KIAA1370	8.76322	0.867889	0.999988	1.13581	0.830992	1.40738	0.109225	0	0	0	0
AK055783	A_32_P228341	149703	hypothetical protein LOC149703	LOC149703	7.59125	1.01135	0.999988	1.03147	0.854119	1.04975	0.331945	0	0	0	0
NM_138957	A_23_P257895	5594	mitogen-activated protein kinase 1	MAPK1	11.2058	0.929103	0.999988	1.0578	0.853102	1.18332	0.0976219	0	0	0	0
NM_005413	A_24_P34611	6496	SIX homeobox 3	SIX3	7.8539	1.00425	0.999988	1.00534	0.99897	1.07814	0.386546	0	0	0	0
NM_015600	A_23_P149494	26090	abhydrolase domain containing 12	ABHD12	9.15846	1.01208	0.999988	0.926998	0.88663	1.19582	0.241047	0	0	0	0
NM_004784	A_23_P73170	9348	N-deacetylase/N-sulfotransferase (heparan glucosaminyl) 3	NDST3	6.90038	1.0757	0.999988	1.09042	0.802878	1.22138	0.0162116	0	0	0	0
NM_022157	A_23_P97623	64121	Ras-related GTP binding C	RRAGC	11.3897	0.95855	0.999988	1.05669	0.815715	1.09526	0.307492	0	0	0	0
NM_198277	A_23_P86931	219855	solute carrier family 37 (glycerol-3-phosphate transporter), member 2	SLC37A2	7.57206	0.984612	0.999988	1.01832	0.972566	0.90508	0.130846	0	0	0	0
NM_012449	A_24_P406334	26872	six transmembrane epithelial antigen of the prostate 1	STEAP1	6.86291	1.0045	0.999988	1.04441	0.823157	1.01312	0.793132	0	0	0	0
BC065757	A_32_P12355	728218	hypothetical protein LOC728218	LOC728218	6.89374	1.06465	0.999988	1.06299	0.844548	1.03601	0.588728	0	0	0	0
NM_201612	A_23_P53467	121457	IKBKB interacting protein	IKBIP	11.262	0.984176	0.999988	1.18818	0.305625	1.24977	0.0121041	0	0	0	0
NM_052857	A_23_P387071	91603	zinc finger protein 830	ZNF830	10.9768	0.949731	0.999988	1.00975	0.999184	0.901419	0.644469	0	0	0	0
NM_000407	A_23_P29124	5413	septin 5	SEPT5	8.00942	1.01373	0.999988	0.948432	0.726213	0.903865	0.131498	0	0	0	0
AB032983	A_23_P13847	57460	protein phosphatase, Mg2+/Mn2+ dependent, 1H	PPM1H	7.62813	0.705448	0.713428	0.957889	0.998933	1.12508	0.609633	0	0	0	0
NM_006470	A_23_P129903	147166	tripartite motif-containing 16-like	TRIM16L	8.04739	1.00301	0.999988	0.851293	0.50869	0.832408	0.0888448	0	0	0	0
NM_181886	A_24_P363005	7323	ubiquitin-conjugating enzyme E2D 3 (UBC4/5 homolog, yeast)	UBE2D3	13.9892	1.00494	0.999988	1.09085	0.621235	1.00263	0.985524	0	0	0	0
NM_005613	A_23_P200737	5999	regulator of G-protein signaling 4	RGS4	6.90812	1.00077	0.999988	0.830953	0.546891	0.997122	0.98369	0	0	0	0
NM_006595	A_23_P203255	8539	apoptosis inhibitor 5	API5	8.97448	0.902141	0.649263	1.03987	0.743196	1.02413	0.69292	0	0	0	0
NM_014395	A_23_P255444	27071	dual adaptor of phosphotyrosine and 3-phosphoinositides	DAPP1	8.33003	0.972006	0.999988	1.07786	0.715227	1.23592	0.0320922	0	0	0	0
NM_000618	A_23_P13907	3479	insulin-like growth factor 1 (somatomedin C)	IGF1	7.33943	0.999022	0.999988	0.999369	0.999657	1.63566	0.0155102	0	0	0	1
NM_017833	A_23_P68700	54943	DnaJ (Hsp40) homolog, subfamily C, member 28	DNAJC28	7.10255	0.973468	0.999988	1.01325	0.972566	0.90249	0.0417673	0	0	0	0
NM_006087	A_23_P50338	10382	tubulin, beta 4	TUBB4	9.206	1.05086	0.999988	0.861396	0.567633	0.959884	0.799478	0	0	0	0
NM_198549	A_24_P58395	374986	family with sequence similarity 73, member A	FAM73A	8.02328	0.977829	0.999988	1.05857	0.652748	1.03976	0.55282	0	0	0	0
NM_002346	A_24_P317762	4061	lymphocyte antigen 6 complex, locus E	LY6E	11.3904	1.1322	0.999988	0.851991	0.713543	1.01578	0.963173	0	0	0	0
NM_207356	A_24_P298877	339448	chromosome 1 open reading frame 174	C1orf174	13.4436	0.992883	0.999988	1.03385	0.809176	1.05817	0.279603	0	0	0	0
NM_145265	A_23_P41976	133957	coiled-coil domain containing 127	CCDC127	10.6396	1.00443	0.999988	1.05478	0.896662	1.0226	0.888686	0	0	0	0
NM_174910	A_32_P38283	6991	t-complex-associated-testis-expressed 3	TCTE3	7.4363	0.967303	0.999988	0.922169	0.650479	1.0117	0.929905	1	0	0	0
AY358798	A_24_P936111	100132099	FRSS1829	LOC100132099	7.08806	1.04671	0.999988	0.971733	0.867727	1.00912	0.909045	0	0	0	0
NM_003564	A_32_P194848	8407	transgelin 2	TAGLN2	10.0923	1.14755	0.999988	0.850209	0.666719	1.03693	0.88536	0	0	0	0
NM_014300	A_23_P380917	23478	SEC11 homolog A (S. cerevisiae)	SEC11A	14.7283	0.974766	0.999988	1.08706	0.659232	1.12571	0.185383	0	0	0	0
AK096196	A_24_P324054	100129434	hypothetical protein LOC100129434	LOC100129434	7.99362	1.01774	0.999988	1.03903	0.769247	1.04081	0.48964	0	0	0	0
NM_005373	A_24_P156769	4352	myeloproliferative leukemia virus oncogene	MPL	6.86598	0.987775	0.999988	0.955706	0.952486	0.9071	0.183229	0	0	0	0
BC028162	A_23_P335495	50636	anoctamin 7	ANO7	7.22019	0.935545	0.999988	0.971742	0.993972	1.27158	0.0119602	0	0	0	0
NM_007209	A_23_P112429	11224	ribosomal protein L35	RPL35	15.7734	0.94426	0.999988	0.959894	0.883584	0.997779	0.986907	0	0	0	0
NM_005357	A_23_P38876	3991	lipase, hormone-sensitive	LIPE	8.12685	1.03096	0.999988	0.96848	0.903111	1.00668	0.953398	0	0	0	0
NM_006045	A_24_P135992	10079	ATPase, class II, type 9A	ATP9A	7.04642	1.62282	0.600467	1.00802	0.999184	1.20084	0.586728	0	0	0	0
NM_006562	A_23_P86493	10660	ladybird homeobox 1	LBX1	15.6853	1.0362	0.999988	0.960134	0.88108	0.946942	0.5321	0	0	0	0
NM_019009	A_23_P75903	54472	toll interacting protein	TOLLIP	8.19133	1.06788	0.999988	0.963681	0.962294	1.00542	0.978797	0	0	0	0
NM_005343	A_23_P98183	3265	v-Ha-ras Harvey rat sarcoma viral oncogene homolog	HRAS	10.9338	1.10836	0.889059	0.91618	0.498327	0.960257	0.566922	0	0	0	0
NM_001124	A_23_P127948	133	adrenomedullin	ADM	7.42455	0.962403	0.999988	1.26595	0.364433	0.896846	0.385271	0	0	0	0
NM_004180	A_23_P154306	10010	TRAF family member-associated NFKB activator	TANK	10.251	0.987773	0.999988	1.20761	0.298275	1.28734	0.00998484	0	0	0	0
NM_001043352	A_32_P119197	7170	tropomyosin 3	TPM3	9.06147	0.970994	0.999988	1.1451	0.358563	1.11767	0.0981553	0	0	0	0
NM_018841	A_23_P311732	55970	guanine nucleotide binding protein (G protein), gamma 12	GNG12	8.05644	0.985464	0.999988	1.11598	0.518776	1.15445	0.0906003	0	0	0	0
BC036094	A_24_P943370	2543	G antigen 1	GAGE1	6.72981	0.905883	0.999988	1.03847	0.908169	0.974394	0.62108	0	0	0	0
NM_001383	A_24_P202306	124641	ovarian tumor suppressor candidate 2	OVCA2	12.788	1.08413	0.889059	0.910044	0.36819	0.963299	0.487237	0	0	0	0
NM_017652	A_23_P107693	54807	zinc finger protein 586	ZNF586	7.44689	0.987082	0.999988	0.985712	0.955751	0.934968	0.123687	0	0	0	0
NM_004520	A_23_P254091	3796	kinesin heavy chain member 2A	KIF2A	12.8928	0.93626	0.999988	1.04362	0.775884	0.949874	0.42148	0	0	0	0
NM_001321	A_23_P44724	1466	cysteine and glycine-rich protein 2	CSRP2	8.79717	0.973102	0.999988	0.929982	0.924795	0.713548	0.0609069	0	0	0	0
NM_138348	A_23_P353106	90268	family with sequence similarity 105, member B	FAM105B	9.29334	0.983298	0.999988	1.15868	0.221607	1.11495	0.0679492	0	0	0	0
NM_000875	A_23_P205986	3480	insulin-like growth factor 1 receptor	IGF1R	7.19656	0.88422	0.972388	1.01569	0.975913	0.883444	0.0470793	0	0	0	0
NM_001316	A_23_P17393	1434	CSE1 chromosome segregation 1-like (yeast)	CSE1L	13.8769	0.93578	0.999988	1.02451	0.993265	0.917702	0.502607	0	0	0	0
NM_013234	A_24_P330971	27335	eukaryotic translation initiation factor 3, subunit K	EIF3K	15.3975	0.994259	0.999988	0.959382	0.628313	1.01055	0.847514	0	0	0	0
AK125173	A_32_P118978	27229	tubulin, gamma complex associated protein 4	TUBGCP4	6.96652	1.01231	0.999988	0.918972	0.384255	1.00626	0.934381	0	0	0	0
NM_001010931	A_23_P93787	3082	hepatocyte growth factor (hepapoietin A; scatter factor)	HGF	8.96806	1.00203	0.999988	1.07267	0.789095	1.30973	0.0189856	0	0	0	1
NM_000584	A_32_P87013	3576	interleukin 8	IL8	7.80067	0.925127	0.999988	0.958334	0.918314	0.915744	0.391841	0	0	0	0
NM_033112	A_23_P308581	88745	ribosomal RNA processing 36 homolog (S. cerevisiae)	RRP36	13.4902	0.929442	0.999988	0.92137	0.763023	0.804738	0.06271	0	0	0	0
BC092421	A_24_P720185	100132062	hypothetical LOC100132062	LOC100132062	9.7399	1.03072	0.999988	0.926993	0.90025	0.922643	0.667323	0	0	0	0
NM_000074	A_23_P62220	959	CD40 ligand	CD40LG	6.9522	1.00289	0.999988	0.976717	0.920807	0.993919	0.945813	0	0	0	0
NM_145047	A_23_P103433	127700	organic solute carrier partner 1	OSCP1	7.42941	0.942456	0.999988	1.07744	0.710252	0.992743	0.956213	0	0	0	0
NM_178352	A_23_P375524	353134	late cornified envelope 1D	LCE1D	15.8458	1.10702	0.999988	0.951444	0.860645	0.965901	0.758103	0	0	0	0
NM_005433	A_24_P48403	7525	v-yes-1 Yamaguchi sarcoma viral oncogene homolog 1	YES1	10.7589	0.92401	0.999988	1.12244	0.598946	1.16341	0.151631	0	0	0	0
NM_152230	A_23_P380371	253430	inositol polyphosphate multikinase	IPMK	7.08426	0.980972	0.999988	0.952446	0.594886	0.995904	0.945813	0	0	0	0
NM_031279	A_23_P257231	64850	alanine-glyoxylate aminotransferase 2-like 1	AGXT2L1	7.05175	0.991115	0.999988	0.963683	0.869483	1.02467	0.583192	0	0	0	0
NM_001030	A_24_P148235	6232	ribosomal protein S27	RPS27	15.8915	0.978507	0.999988	0.907232	0.716217	0.91732	0.504875	0	0	0	0
NM_013937	A_23_P59099	26531	olfactory receptor, family 11, subfamily A, member 1	OR11A1	9.22579	1.05282	0.999988	0.950097	0.63109	1.00646	0.936132	0	0	0	0
NM_006650	A_24_P391868	10814	complexin 2	CPLX2	7.12227	0.992936	0.999988	0.910391	0.986032	1.18004	0.494293	-1	0	0	0
NM_016354	A_23_P5903	28231	solute carrier organic anion transporter family, member 4A1	SLCO4A1	11.1444	1.08485	0.999988	0.962741	0.931757	0.942994	0.580203	0	0	0	0
NM_003420	A_23_P211785	7584	zinc finger protein 35	ZNF35	9.37844	0.983996	0.999988	0.999239	0.999184	1.02827	0.690674	0	0	0	0
NM_203288	A_23_P255215	6100	retinitis pigmentosa 9 (autosomal dominant)	RP9	10.7966	1.02323	0.999988	1.02803	0.921658	1.11336	0.102591	0	0	0	0
NM_182908	A_23_P321501	10202	dehydrogenase/reductase (SDR family) member 2	DHRS2	7.42272	1.02241	0.999988	1.07893	0.641982	1.00601	0.96435	0	0	0	0
NM_178818	A_32_P84009	146223	CKLF-like MARVEL transmembrane domain containing 4	CMTM4	9.68155	1.01595	0.999988	1.10667	0.807902	1.1884	0.275906	0	0	0	0
NM_016585	A_23_P131074	51298	Theg homolog (mouse)	THEG	7.38902	0.989953	0.999988	1.01891	0.965562	0.983001	0.837298	0	0	0	0
NM_002110	A_24_P365526	3055	hemopoietic cell kinase	HCK	8.4938	1.05171	0.999988	1.01095	0.998933	0.978464	0.875704	0	0	0	0
NM_198194	A_24_P141214	2040	stomatin	STOM	12.3101	0.95294	0.999988	0.992316	0.998933	1.12111	0.0373609	0	0	0	0
AB051436	A_23_P427502	84133	zinc and ring finger 3	ZNRF3	9.13963	0.90134	0.999988	0.940266	0.906823	0.908799	0.515914	0	0	0	0
NM_002546	A_23_P71530	4982	tumor necrosis factor receptor superfamily, member 11b	TNFRSF11B	8.06387	1.42437	0.999988	0.92593	0.998933	1.45039	0.124738	1	0	0	0
NM_181806	A_24_P307195	132949	aminoadipate-semialdehyde dehydrogenase	AASDH	8.92895	0.839383	0.999988	0.975708	0.998933	0.751245	0.128463	0	0	0	0
NM_152304	A_23_P434919	115273	RAB42, member RAS oncogene family	RAB42	7.81387	0.9693	0.999988	1.03518	0.945802	1.01207	0.937179	0	0	0	0
NM_022458	A_23_P300728	64327	limb region 1 homolog (mouse)	LMBR1	9.91906	0.939773	0.999988	1.05646	0.890998	1.03701	0.799478	0	0	0	0
NR_002798	A_23_P90125	256236	napsin B aspartic peptidase pseudogene	NAPSB	7.4723	1.00219	0.999988	1.02517	0.998933	0.826234	0.314532	0	0	0	0
NM_016932	A_23_P28120	10736	SIX homeobox 2	SIX2	7.17039	1.02954	0.999988	1.00778	0.998933	1.02718	0.648439	0	0	0	0
NM_022802	A_23_P63897	1488	C-terminal binding protein 2	CTBP2	10.0998	0.919219	0.999988	1.17775	0.682655	1.21168	0.308705	0	0	0	0
NM_017900	A_23_P103885	54998	aurora kinase A interacting protein 1	AURKAIP1	14.6371	1.0454	0.999988	0.965634	0.94016	1.02392	0.850644	0	0	0	0
NM_001080463	A_23_P147397	79659	dynein, cytoplasmic 2, heavy chain 1	DYNC2H1	8.78048	0.848966	0.889059	1.11203	0.620056	1.03372	0.799562	0	0	0	0
NM_007175	A_23_P123440	11160	ER lipid raft associated 2	ERLIN2	8.66616	0.939634	0.97521	1.04061	0.696015	0.909084	0.0505457	0	0	0	0
NM_004851	A_32_P107029	9476	napsin A aspartic peptidase	NAPSA	7.33552	1.01652	0.999988	0.971613	0.8782	1.12017	0.0520626	0	0	0	0
NM_017785	A_23_P41948	54908	coiled-coil domain containing 99	CCDC99	10.7352	0.881733	0.999988	1.04848	0.961891	0.904117	0.54458	0	0	0	0
AK094354	A_32_P406028	399821	hypothetical LOC399821	FLJ37035	7.62329	0.970929	0.999988	0.954859	0.855108	0.824552	0.0309832	0	0	0	0
NM_153367	A_23_P335452	219654	zinc finger, CCHC domain containing 24	ZCCHC24	8.34173	1.00559	0.999988	0.97199	0.938794	0.930898	0.351484	0	0	0	0
NM_022745	A_24_P919899	64756	ATP synthase mitochondrial F1 complex assembly factor 1	ATPAF1	7.02697	0.954083	0.999988	0.858239	0.426002	1.0256	0.923395	0	0	0	0
L33930	A_23_P85250	100133941	CD24 molecule	CD24	7.28334	0.937778	0.999988	1.06447	0.79467	1.10783	0.277162	0	0	0	0
XR_019324	A_24_P135579	344382	serine/threonine kinase receptor associated protein pseudogene	LOC344382	11.4445	0.936475	0.999988	1.06201	0.767276	1.17722	0.0607429	0	0	0	0
NM_014848	A_23_P100022	9899	synaptic vesicle glycoprotein 2B	SV2B	8.75542	0.940568	0.999988	0.964285	0.961767	0.92226	0.52147	0	0	0	0
NM_007018	A_23_P43580	11064	centrosomal protein 110kDa	CEP110	9.53097	0.807862	0.97521	1.06201	0.940074	1.09297	0.623799	0	0	0	0
NM_021240	A_23_P157895	58524	doublesex and mab-3 related transcription factor 3	DMRT3	7.21788	0.997183	0.999988	0.65044	0.415054	1.00834	0.973895	0	0	0	0
NM_139137	A_23_P139841	3747	potassium voltage-gated channel, Shaw-related subfamily, member 2	KCNC2	6.85772	0.947077	0.999988	1.02806	0.961767	1.03253	0.550229	0	0	0	0
NM_182796	A_24_P243347	27430	methionine adenosyltransferase II, beta	MAT2B	13.5572	0.971444	0.999988	1.07096	0.749247	1.04751	0.661264	0	0	0	0
AK098417	A_24_P740774	10425	ariadne homolog 2 (Drosophila)	ARIH2	8.97872	1.03901	0.999988	1.09082	0.434262	1.11349	0.059896	0	0	0	0
AY047582	A_24_P290719	100128775	similar to neural precursor cell expressed, developmentally down-regulated gene 8	LOC100128775	14.2436	1.02987	0.999988	1.07308	0.718738	1.05258	0.602891	0	0	0	0
NM_138783	A_23_P325676	115950	zinc finger protein 653	ZNF653	8.25324	1.02979	0.999988	0.9328	0.702988	1.00017	0.998783	0	0	0	0
[truncated: 15,686 more rows]
