# Supplementary material for: Early downregulation of Mcl-1 regulates apoptosis triggered by cardiac glycoside UNBS1450
Source: Cell Death Dis. 2015 Jun 11;6(6):e1782–. doi: 10.1038/cddis.2015.134 (PMC4669823; doi:10.1038/cddis.2015.134)
Supplement: Supplementary Table S2 [file cddis2015134x4.xlsx]

## Sheet: Sheet1
3h
ID	Pvalue	Phenotype
SENSORY_PERCEPTION_OF_CHEMICAL_STIMULUS	0.0012	-1
TRANSLATIONAL_INITIATION	0.0018	-1
PROTEIN_RNA_COMPLEX_ASSEMBLY	0.0032	-1
POSITIVE_REGULATION_OF_CYTOKINE_PRODUCTION	0.0046	-1
REGULATION_OF_TRANSLATIONAL_INITIATION	0.0046	-1
6h
ID	Pvalue	Phenotype
AMINO_ACID_CATABOLIC_PROCESS	0.0008	-1
PROTEIN_MODIFICATION_BY_SMALL_PROTEIN_CONJUGATION	0.001	1
AMINE_CATABOLIC_PROCESS	0.0016	-1
PROTEIN_UBIQUITINATION	0.0016	1
NITROGEN_COMPOUND_CATABOLIC_PROCESS	0.0018	-1
UBIQUITIN_CYCLE	0.0018	1
HOMEOSTASIS_OF_NUMBER_OF_CELLS	0.0044	-1
SENSORY_PERCEPTION_OF_CHEMICAL_STIMULUS	0.0044	1
9h
ID	Pvalue	Phenotype
FEEDING_BEHAVIOR	0.0002	-1
HOMEOSTASIS_OF_NUMBER_OF_CELLS	0.0002	-1
TISSUE_REMODELING	0.0002	1
BONE_REMODELING	0.0002	1
NEUROLOGICAL_SYSTEM_PROCESS	0.0002	1
CARBOHYDRATE_TRANSPORT	0.0002	1
T_CELL_DIFFERENTIATION	0.0002	1
METAL_ION_TRANSPORT	0.0004	1
SKELETAL_DEVELOPMENT	0.0004	1
DNA_INTEGRITY_CHECKPOINT	0.0004	1
MONOVALENT_INORGANIC_CATION_TRANSPORT	0.0006	1
NEGATIVE_REGULATION_OF_CELL_PROLIFERATION	0.0006	1
POSITIVE_REGULATION_OF_CELL_CYCLE	0.0008	-1
REGULATION_OF_DEFENSE_RESPONSE	0.0008	-1
ION_TRANSPORT	0.0008	1
POTASSIUM_ION_TRANSPORT	0.0008	1
CATION_TRANSPORT	0.001	1
CYTOPLASM_ORGANIZATION_AND_BIOGENESIS	0.001	1
POSITIVE_REGULATION_OF_T_CELL_ACTIVATION	0.0012	1
NEGATIVE_REGULATION_OF_SIGNAL_TRANSDUCTION	0.0012	1
LIPOPROTEIN_BIOSYNTHETIC_PROCESS	0.0012	1
SENSORY_PERCEPTION	0.0014	1
SYNAPTIC_TRANSMISSION	0.0016	1
POSITIVE_REGULATION_OF_RESPONSE_TO_STIMULUS	0.0018	-1
CELLULAR_PROTEIN_CATABOLIC_PROCESS	0.0022	1
PROTEIN_OLIGOMERIZATION	0.0022	1
TRANSMISSION_OF_NERVE_IMPULSE	0.0028	1
T_CELL_ACTIVATION	0.0028	1
UBIQUITIN_CYCLE	0.0028	1
PROTEOGLYCAN_METABOLIC_PROCESS	0.0028	1
POSITIVE_REGULATION_OF_SECRETION	0.003	-1
STEROID_METABOLIC_PROCESS	0.003	1
REGULATION_OF_ANGIOGENESIS	0.0034	1
HUMORAL_IMMUNE_RESPONSE	0.0036	-1
REGULATION_OF_RESPONSE_TO_STIMULUS	0.004	-1
LIPOPROTEIN_METABOLIC_PROCESS	0.004	1
LYMPHOCYTE_DIFFERENTIATION	0.0044	1
REGULATION_OF_T_CELL_ACTIVATION	0.0046	1
REGULATION_OF_CELL_PROLIFERATION	0.0046	1
